# Supplementary material for: LC-MS/MS-based metabolic profiling: unraveling the impact of varying degrees of curing on metabolite transformations in tobacco
Source: Front Plant Sci. 2024 Nov 12;15:1473527. doi: 10.3389/fpls.2024.1473527 (PMC11588487; doi:10.3389/fpls.2024.1473527)
Supplement: Supplementary file 1 [file Table1.xlsx]

## Sheet: Table S2
Table S1. The differentially expressed metabolites with more than 10-fold differences.
NC_68 °C vs fresh leaf						IC_68 °C vs fresh leaf						EC_68 °C vs fresh leaf
Metabolite	Fold Change	pvalue	qvalue	KEGG ID	State	Metabolite	Fold Change	pvalue	qvalue	KEGG ID	State	Metabolite	Fold Change	pvalue	qvalue	KEGG ID	State
Isochlorogenic acid B	290.73	0	0	C10468	Up	Isochlorogenic acid B	359.2	0	0.01	C10468	Up	Valsartan	829.36	0	0.01	NA	Up
Gentiopicrin	288.74	0	0	C09782	Up	Gentiopicrin	339.87	0	0	C09782	Up	Apigenin-7-O-beta-D-glucoside	517.31	0	0.01	C04608	Up
Polydatin	278.46	0.02	0.04	C10275	Up	S-(-)-Carbidopa	316.35	0	0.01	NA	Up	Isochlorogenic acid B	344.28	0	0.01	C10468	Up
1-Caffeoylquinic acid	258.84	0	0	NA	Up	Isochlorogenic acid C	266.86	0	0.01	NA	Up	Polydatin	317.86	0.02	0.04	C10275	Up
3,5-Dicaffeoylquinic acid	243.34	0	0	NA	Up	1-Caffeoylquinic acid	266.32	0	0	NA	Up	3,5-Dicaffeoylquinic acid	255.34	0	0	NA	Up
Adenosine cyclophosphate	224.33	0	0.01	C00575	Up	3,5-Dicaffeoylquinic acid	251.04	0	0	NA	Up	Isochlorogenic acid C	254.87	0	0.01	NA	Up
Isochlorogenic acid C	213.37	0	0	NA	Up	Toosendanin	219.6	0	0	NA	Up	1-Caffeoylquinic acid	218.83	0	0	NA	Up
Apigenin-7-O-beta-D-glucoside	167.76	0	0	C04608	Up	Polydatin	183.62	0.03	0.04	C10275	Up	Atropine sulfate monohydrate	205.63	0	0	NA	Up
Valsartan	146.59	0	0.01	NA	Up	Curcurbitacin IIa	150.39	0	0	NA	Up	Aconitine	159.05	0	0	C06091	Up
Periplocymarin	102.55	0	0.01	NA	Up	Aconitine	143.02	0	0	C06091	Up	Curcurbitacin IIa	154.12	0	0.01	NA	Up
8-Shogaol	99.54	0.01	0.01	NA	Up	Valsartan	136.18	0	0.01	NA	Up	Toosendanin	142.85	0	0.01	NA	Up
Toosendanin	89.13	0	0	NA	Up	Adenosine cyclophosphate	112.54	0	0.01	C00575	Up	Myricetin	128.61	0	0	C10107	Up
7-Hydroxycoumarin	88.34	0	0	C09315	Up	8-Shogaol	112.39	0	0.01	NA	Up	Gentiopicrin	105.21	0	0	C09782	Up
S-(-)-Carbidopa	82.26	0.01	0.01	NA	Up	Apigenin-7-O-beta-D-glucoside	111.11	0	0	C04608	Up	8-Shogaol	102.62	0	0.01	NA	Up
Curcurbitacin IIa	78.4	0	0	NA	Up	Periplocymarin	103.12	0	0.01	NA	Up	Periplocymarin	98.58	0	0	NA	Up
Dihydromyricetin	76.99	0.01	0.02	C02906	Up	7-Hydroxycoumarin	90.72	0	0	C09315	Up	3-Chloro-L-Tyrosine	96.98	0.01	0.02	NA	Up
Aconitine	76.7	0	0	C06091	Up	Atropine sulfate monohydrate	83.67	0	0.01	NA	Up	7-Hydroxycoumarin	79.45	0	0	C09315	Up
5-Iodo-2'-deoxyuridine	74.91	0	0	NA	Up	5-Iodo-2'-deoxyuridine	80.64	0	0	NA	Up	Adenosine cyclophosphate	75.16	0	0.01	C00575	Up
Caffeic acid	69.8	0	0	C01481	Up	Theobromine	74.04	0	0	C07480	Up	Hesperetin	74.85	0	0	C01709	Up
Theobromine	67.96	0	0	C07480	Up	Caffeic acid	72.94	0	0	C01481	Up	Dihydromyricetin	73.33	0.01	0.03	C02906	Up
Vaccarin	64.52	0	0	NA	Up	Dihydromyricetin	64.39	0.01	0.02	C02906	Up	Caffeic acid	72.14	0	0	C01481	Up
Neosperidin dihydrochalcone	60.23	0.01	0.02	NA	Up	Hesperetin	59.22	0	0	C01709	Up	Theobromine	71.46	0	0	C07480	Up
Lawsone	55.21	0	0	C10368	Up	Neosperidin dihydrochalcone	55.94	0.01	0.02	NA	Up	HOMOERIODICTYOL	65.67	0.01	0.03	C09756	Up
Hesperetin	46.54	0	0	C01709	Up	Lawsone	55.85	0	0.01	C10368	Up	Amarogentin	62.77	0	0	C09767	Up
Neoandrographolide	46.5	0	0	NA	Up	3-Chloro-L-Tyrosine	53.58	0	0.01	NA	Up	Vaccarin	62.03	0	0	NA	Up
Harringtonine	45.21	0.02	0.03	C10597	Up	D(-)-Salicin	49.34	0	0	C01451	Up	Lawsone	56.55	0	0	C10368	Up
Atropine sulfate monohydrate	44.94	0	0	NA	Up	Vaccarin	47.98	0	0	NA	Up	3-n-Butylphathlide	55.35	0	0	C17854	Up
D(-)-Salicin	44.41	0	0	C01451	Up	HOMOERIODICTYOL	47.01	0.02	0.03	C09756	Up	Pinoresinol 4-O-glucoside	49.89	0	0	NA	Up
Pinoresinol 4-O-glucoside	39.59	0	0	NA	Up	Harringtonine	46.64	0.01	0.02	C10597	Up	Neosperidin dihydrochalcone	45.13	0.02	0.03	NA	Up
Gossypol	39.25	0	0	C07667	Up	Neoandrographolide	42.6	0	0	NA	Up	5-Iodo-2'-deoxyuridine	44.79	0	0	NA	Up
Oxipurinol	38.12	0	0	C07599	Up	Oleuropein	42.12	0.02	0.04	C09794	Up	D(-)-Salicin	44.25	0	0	C01451	Up
Famotidine	37.58	0.02	0.04	NA	Up	Doxepin	41.48	0	0	C06971	Up	Genistin	41.33	0.02	0.03	C09126	Up
HOMOERIODICTYOL	37.19	0.02	0.04	C09756	Up	Gossypol	41.02	0	0	C07667	Up	Casticin	39.26	0	0.01	NA	Up
Amarogentin	36.81	0	0	C09767	Up	Oxipurinol	37.74	0	0	C07599	Up	Oxipurinol	38.02	0	0	C07599	Up
Brevifolincarboxylic acid	36.06	0	0	NA	Up	Famotidine	34.97	0.02	0.04	NA	Up	Ursodeoxycholic acid	37.86	0	0.01	C07880	Up
Ethylenediaminetetraacetic acid	33.02	0	0	C00284	Up	Amarogentin	34.32	0	0	C09767	Up	Typhaneoside	35.15	0	0	NA	Up
Oleuropein	31.83	0.03	0.04	C09794	Up	Hydroquinidine	32.94	0	0.01	C10696	Up	Neoandrographolide	34.55	0	0.01	NA	Up
3-Chloro-L-Tyrosine	29.89	0.01	0.02	NA	Up	Pinoresinol 4-O-glucoside	32.54	0	0	NA	Up	Famotidine	32.48	0.02	0.04	NA	Up
Typhaneoside	28.79	0	0	NA	Up	Byakangelicol	30.91	0.01	0.01	C16925	Up	Fraxinellone	31.7	0	0	NA	Up
Shanzhiside methyl ester	28.06	0	0	NA	Up	Arbutin	30.42	0	0.01	C06186	Up	Brevifolincarboxylic acid	30.28	0	0	NA	Up
Arbutin	28.03	0	0.01	C06186	Up	Acetylcorynoline	30.27	0.02	0.03	NA	Up	Arbutin	30.21	0	0.01	C06186	Up
3-n-Butylphathlide	26.38	0	0	C17854	Up	Steviol-19-O-glucoside	29.24	0	0.01	NA	Up	Chrysosplenetin B	29.9	0	0	C10030	Up
Steviol-19-O-glucoside	26.36	0	0.01	NA	Up	Shanzhiside methyl ester	29.18	0	0	NA	Up	4'-O-Methylbroussochalcone B	29.75	0.01	0.02	NA	Up
Hydroquinidine	26.07	0.01	0.02	C10696	Up	Epicatechin	29.02	0.01	0.01	C09727	Up	Doxepin	28.95	0	0	C06971	Up
Epicatechin	25.31	0.01	0.01	C09727	Up	3-n-Butylphathlide	28.01	0	0.01	C17854	Up	(+)-(S)-Carvone	28.77	0	0	C11383	Up
Diosmetin-7-O-beta-D-glucopyranoside	24.35	0.01	0.01	NA	Up	Terrestrosin K	28	0.02	0.03	NA	Up	Mulberrin	28.13	0	0.01	NA	Up
Tectoridin	24.35	0.01	0.01	C10533	Up	Brevifolincarboxylic acid	27.17	0	0	NA	Up	Forsythoside I	26.29	0	0.01	NA	Up
Emetine hydrochloride	24.08	0.02	0.03	NA	Up	Deoxyandrographolide	25.06	0.01	0.02	NA	Up	Epicatechin	25.73	0.01	0.01	C09727	Up
4'-O-Methylbroussochalcone B	23.83	0.01	0.02	NA	Up	Pyridoxal 5-phosphate	24.77	0	0	NA	Up	Gossypol	25.31	0	0	C07667	Up
Doxepin	23.79	0	0	C06971	Up	Typhaneoside	23.77	0	0.01	NA	Up	Terrestrosin K	24.49	0.01	0.02	NA	Up
Byakangelicol	23.21	0	0	C16925	Up	Sinapic acid	23.62	0.03	0.05	NA	Up	Liquiritin	24.1	0	0	C16989	Up
Mulberrin	23.19	0	0.01	NA	Up	Glycocholic acid	22.97	0.01	0.02	C01921	Up	Mitraphylline	24.03	0	0.01	C09227	Up
Cucurbitacin B	22.4	0	0	C08794	Up	Tricetin	22.79	0.01	0.02	C10192	Up	Inosine	23.83	0	0	C00294	Up
Terrestrosin K	22.19	0.02	0.04	NA	Up	Picroside I	22.59	0	0	NA	Up	Ethylenediaminetetraacetic acid	23	0	0	C00284	Up
Lithosprmoside	21.7	0	0.01	C17771	Up	Ginkgolide C	19.89	0	0	C07603	Up	Eupalinolide A	21.88	0	0.01	NA	Up
Myricetin	21.59	0	0	C10107	Up	Rutaevin	19.7	0	0.01	C08779	Up	Oleuropein	21.83	0.03	0.05	C09794	Up
Euphorbiasteroid	20.94	0.02	0.03	NA	Up	Grosvenorine	18.76	0.02	0.03	NA	Up	Cucurbitacin B	21.32	0	0	C08794	Up
Pyridoxal 5-phosphate	19.92	0	0	NA	Up	Taccalonolide A	18.59	0	0	C08635	Up	Oleandrin	21.13	0	0	C19987	Up
Deoxyandrographolide	19.78	0.01	0.02	NA	Up	Pectolinarigenin	18.57	0	0.01	C17784	Up	Harringtonine	20.67	0.03	0.04	C10597	Up
Homoplantaginin	19.58	0.03	0.05	NA	Up	Emetine hydrochloride	18.56	0.02	0.04	NA	Up	Lobetyolin	20.67	0	0	NA	Up
Chrysoeriol 5-O-hexoside	19.58	0.03	0.05	NA	Up	Medicagenic acid	17.91	0	0.01	NA	Up	Steviol-19-O-glucoside	20.57	0	0.01	NA	Up
Oxyresveratrol	18.72	0.01	0.01	C10273	Up	L-Tryptophan	17.59	0	0	C00078	Up	Taxifolin	20.37	0	0	C01617	Up
L-Tryptophan	18.43	0	0	C00078	Up	Inosine	17.54	0	0	C00294	Up	Ligustilide	19.75	0	0	C16987	Up
Sibiricaxanthone B	18.31	0	0.01	NA	Up	Ponicidin/Rubescensin B	17.35	0	0	NA	Up	Sinapic acid	19.45	0.04	0.05	NA	Up
Picroside I	17.6	0	0	NA	Up	Euphorbiasteroid	16.53	0.02	0.04	NA	Up	Hydroquinidine	19.3	0.01	0.02	C10696	Up
Inosine	17.18	0	0	C00294	Up	Oxyresveratrol	16.34	0	0.01	C10273	Up	Oxyresveratrol	19.1	0	0.01	C10273	Up
Sinapic acid	16.88	0.04	0.05	NA	Up	Ethylenediaminetetraacetic acid	16.03	0	0	C00284	Up	Rutaevin	18.83	0	0.01	C08779	Up
Grosvenorine	16.81	0.02	0.04	NA	Up	Ganoderic acid C6	16.03	0	0.01	NA	Up	Glycocholic acid	18.76	0.01	0.02	C01921	Up
Hypocrellin A	16.27	0.02	0.03	NA	Up	Oleandrin	15.48	0	0	C19987	Up	Apigenin 7-O-(2G-rhamnosyl)gentiobioside	18.68	0.02	0.04	NA	Up
Danshensu	15.88	0	0.01	C22038	Up	2'-Deoxycytidine	15.45	0	0.01	C00881	Up	Ginkgolide C	18.59	0	0	C07603	Up
Vicenin III	15.87	0.01	0.02	NA	Up	Myricetin	15.27	0.01	0.02	C10107	Up	L-homocystine	18.51	0	0.01	C01817	Up
Ursodeoxycholic acid	15.82	0.01	0.01	C07880	Up	Hypocrellin A	15.13	0.02	0.03	NA	Up	Shanzhiside methyl ester	18.16	0	0.01	NA	Up
Alpha-Bisabolol	15.77	0	0	NA	Up	L-homocystine	14.94	0	0	C01817	Up	Mangiferin	17.88	0	0.01	C10077	Up
Piceatannol	15.69	0	0.01	C05901	Up	Cucurbitacin B	14.66	0	0	C08794	Up	Pectolinarigenin	17.76	0.01	0.02	C17784	Up
Ponicidin/Rubescensin B	15.54	0.01	0.01	NA	Up	Mitraphylline	14.63	0	0.01	C09227	Up	Grosvenorine	17.59	0.02	0.03	NA	Up
2-Adamantanone	15.19	0.05	0.07	NA	Up	Danshensu	14.43	0	0.01	C22038	Up	Parthenolide	16.97	0.01	0.02	C07609	Up
2'-O-Galloylhyperin	15.13	0.01	0.01	NA	Up	4'-O-Methylbroussochalcone B	13.9	0.02	0.03	NA	Up	Glabrone	16.66	0	0.01	NA	Up
Genistin	15.1	0.02	0.03	C09126	Up	Mulberrin	13.88	0	0.01	NA	Up	Methysticin	16.39	0	0.01	C09952	Up
Euphorbia factor L1	15.07	0	0	NA	Up	Piceatannol	13.77	0	0	C05901	Up	Alpha-Bisabolol	16.32	0	0	NA	Up
Medicagenic acid	14.88	0	0	NA	Up	Forsythoside I	13.72	0.01	0.02	NA	Up	Emetine hydrochloride	16.3	0.02	0.04	NA	Up
L-homocystine	14.15	0	0.01	C01817	Up	Ursodeoxycholic acid	12.72	0	0.01	C07880	Up	Piceatannol	15.85	0	0	C05901	Up
Glycocholic acid	14.06	0	0.01	C01921	Up	Apigenin 7-O-(2G-rhamnosyl)gentiobioside	12.32	0.03	0.04	NA	Up	Alisol C 23-acetate	15.79	0	0	NA	Up
Tricetin	13.97	0.01	0.02	C10192	Up	Lithosprmoside	12.24	0	0.01	C17771	Up	7-Ethyl-10-Hydroxy-Camptothecin	15.71	0.02	0.04	NA	Up
Ganoderic acid C6	13.89	0	0	NA	Up	Periplocin	12.21	0	0.01	NA	Up	Picroside I	15.6	0	0	NA	Up
trans-Nerolidol	13.89	0	0	NA	Up	Piperonyl acetone	12.15	0	0.01	NA	Up	L-Tryptophan	14.84	0	0	C00078	Up
trans,trans-Farnesol	13.32	0	0	C01126	Up	Vicenin III	12.15	0.02	0.04	NA	Up	Rheic acid	14.49	0.02	0.03	C10401	Up
Apigenin 7-O-(2G-rhamnosyl)gentiobioside	13.24	0.03	0.05	NA	Up	Forsythin	11.67	0	0	C17048	Up	2-Adamantanone	14.32	0.05	0.07	NA	Up
Rheic acid	13.13	0.02	0.03	C10401	Up	Euphorbia factor L1	11.63	0	0	NA	Up	trans-Nerolidol	14.29	0	0	NA	Up
Taccalonolide A	12.76	0	0	C08635	Up	Scopolamine HBr trihydrate	11.34	0	0.01	NA	Up	Tracheloside	14.27	0	0	NA	Up
Acetylcorynoline	12.69	0.02	0.04	NA	Up	Salicylic acid	11.24	0	0	C00805	Up	trans,trans-Farnesol	13.66	0	0	C01126	Up
Oleandrin	12.28	0	0	C19987	Up	Pseudolaric acid B	11.08	0.01	0.02	NA	Up	Sibiricaxanthone B	13.46	0	0.01	NA	Up
Tracheloside	12.2	0	0.01	NA	Up	2-Pyrrolidinecarboxylic acid	11.05	0	0	C00148	Up	Kaempferol-3-O-robinoside-7-O-rhamnoside (Robinin)	13.42	0	0	C10178	Up
Fraxinellone	12.18	0	0	NA	Up	2'-O-Galloylhyperin	10.97	0.01	0.01	NA	Up	2'-O-Galloylhyperin	13.28	0.01	0.01	NA	Up
Benzoylpaeoniflorin	12.01	0	0	NA	Up	3-Deoxyaconitine	10.9	0	0.01	NA	Up	(S)-3-(Allylsulphinyl)-L-alanine	13.14	0	0	C08265	Up
2'-Deoxycytidine	11.93	0	0	C00881	Up	Lobetyolin	10.6	0.01	0.02	NA	Up	Picroside II	13.13	0	0.01	NA	Up
Piperonyl acetone	11.75	0	0	NA	Up	Eupalinolide A	10.6	0	0.01	NA	Up	3-Nitro-L-tyrosine	13.04	0.03	0.05	NA	Up
Rutaevin	11.73	0	0.01	C08779	Up	Maleamic Acid	10.55	0	0	C01596	Up	Dexchlorpheniramine	12.81	0	0	C06946	Up
Ipecoside	11.64	0	0	C09464	Up	Glabrone	10.52	0	0	NA	Up	8-Desoxygartanin	12.49	0	0	NA	Up
Mitraphylline	11.22	0.01	0.02	C09227	Up	Secoisolariciresinol diglucoside	10.5	0.01	0.03	NA	Up	Forsythin	12.33	0	0	C17048	Up
Forsythin	11	0	0	C17048	Up	Ligustilide	10.48	0	0.01	C16987	Up	Medicagenic acid	12.29	0	0.01	NA	Up
Naringin	10.78	0	0.01	C09789	Up	Taxifolin	10.2	0	0	C01617	Up	Lithosprmoside	12.24	0.01	0.02	C17771	Up
Eupalinolide A	10.71	0	0	NA	Up	alpha-Bisabolol	10.13	0	0	NA	Up	Leucoside	12.12	0.03	0.05	NA	Up
(+)-(S)-Carvone	10.5	0	0.01	C11383	Up	Geniposide	10.07	0	0.01	C09781	Up	Propyl gallate	11.94	0.02	0.03	C11155	Up
Geniposide	10.45	0	0	C09781	Up	Diosmetin-7-O-beta-D-glucopyranoside	10.01	0.01	0.02	NA	Up	Danshensu	11.76	0	0.01	C22038	Up
Pectolinarigenin	10.38	0.01	0.02	C17784	Up	Tectoridin	10.01	0.01	0.02	C10533	Up	Pyridoxal 5-phosphate	11.56	0	0	NA	Up
Forsythoside I	10.27	0.01	0.02	NA	Up	N-Acetyl-L-carnosine	0.08	0.01	0.01	NA	Down	3-Deoxyaconitine	11.56	0	0	NA	Up
3-Deoxyaconitine	10.27	0	0	NA	Up	L-Isoleucine	0.07	0	0	C00407	Down	2'-Deoxycytidine	11.51	0	0.01	C00881	Up
Salicylic acid	10.18	0	0	C00805	Up	N-Propionylglycine	0.07	0	0	NA	Down	Tricetin	11.48	0.01	0.02	C10192	Up
Secoisolariciresinol diglucoside	10.18	0.01	0.03	NA	Up	Naringin dihydrochalcone	0.07	0	0	NA	Down	Ganoderic acid C6	11.23	0	0.01	NA	Up
Leucoside	10	0.04	0.05	NA	Up	cis-4-Hydroxy-D-proline	0.07	0	0	C03440	Down	Ponicidin/Rubescensin B	11.03	0.01	0.01	NA	Up
Bilobalide	0.1	0	0	C07605	Down	L-Norleucine	0.07	0	0	C01933	Down	Alisol B 23-acetate	10.77	0	0.01	NA	Up
Phorbol	0.1	0	0	C09155	Down	Silychristin	0.07	0	0.01	C08717	Down	Monocrotaline	10.68	0	0	C10350	Up
p-Coumaric acid	0.1	0	0	NA	Down	Adenine	0.06	0	0.01	C00147	Down	S-(-)-Carbidopa	10.38	0.01	0.03	NA	Up
Naringin dihydrochalcone	0.1	0	0	NA	Down	Bisdemethoxycurcumin	0.06	0	0	C17743	Down	Salicylic acid	10.24	0	0	C00805	Up
N-Acetyl-L-carnosine	0.1	0	0	NA	Down	Isoanhydroicaritin	0.05	0.02	0.03	NA	Down	Maleamic Acid	10.08	0	0	C01596	Up
p-Hydroxy-cinnamic acid	0.09	0	0	NA	Down	Licoflavone A	0.04	0.01	0.02	NA	Down	Taccalonolide A	10.02	0.04	0.06	C08635	Up
Adenine	0.09	0	0	C00147	Down	10-Hydroxydecanoic acid	0.03	0	0.01	C02774	Down	Isoanhydroicaritin	0.09	0	0.01	NA	Down
Bisdemethoxycurcumin	0.08	0	0	C17743	Down	Sudan I	0.03	0	0	C19525	Down	L-Stepholidine	0.09	0	0	NA	Down
10-Hydroxydecanoic acid	0.08	0	0.01	C02774	Down	Fluoxetine	0.03	0.01	0.02	NA	Down	Fluoxetine	0.09	0	0	NA	Down
L-Isoleucine	0.08	0	0	C00407	Down	Nonivamide	0.03	0	0	NA	Down	L-Isoleucine	0.08	0	0	C00407	Down
N-Propionylglycine	0.07	0	0	NA	Down							cis-4-Hydroxy-D-proline	0.08	0	0	C03440	Down
L-Norleucine	0.07	0	0	C01933	Down							N-Propionylglycine	0.08	0	0	NA	Down
cis-4-Hydroxy-D-proline	0.07	0	0	C03440	Down							L-Norleucine	0.07	0	0	C01933	Down
Nonivamide	0.07	0	0	NA	Down							Bilobalide	0.07	0	0	C07605	Down
Licoflavone A	0.05	0	0	NA	Down							Licoflavone A	0.07	0.01	0.02	NA	Down
Sudan I	0.05	0	0	C19525	Down							p-Coumaric acid	0.07	0	0	NA	Down
Fluoxetine	0.04	0.01	0.01	NA	Down							p-Hydroxy-cinnamic acid	0.06	0	0	NA	Down
Isoanhydroicaritin	0.03	0	0	NA	Down							AdenineM10M4:M131	0.06	0	0	C00147	Down
Note: The metabolites with a common up-regulation of more than 10-fold are indicated in bold red font, while those with a common down-regulation of more than 10-fold are denoted in bold green font.NA indicates not applicable
