# Supplementary material for: LC-MS/MS-based metabolic profiling: unraveling the impact of varying degrees of curing on metabolite transformations in tobacco
Source: Front Plant Sci. 2024 Nov 12;15:1473527. doi: 10.3389/fpls.2024.1473527 (PMC11588487; doi:10.3389/fpls.2024.1473527)
Supplement: Supplementary file 2 [file Table2.xls]

## Sheet: Sheet1
Table S2.The metabolites detected by LC-MS/MS.
Metabolite ID	Name	NC_42 °C_1	NC_42 °C_2	NC_42 °C_3	NC_54 °C_1	NC_54 °C_2	NC_54 °C_3	NC_68 °C_1	NC_68 °C_2	NC_68 °C_3	IC_42 °C_1	IC_42 °C_2	IC_42 °C_3	IC_54 °C_1	IC_54 °C_2	IC_54 °C_3	IC_68 °C_1	IC_68 °C_2	IC_68 °C_3	TF_1	TF_2	TF_3	EC_42 °C_1	EC_42 °C_2	EC_42 °C_3	EC_54 °C_1	EC_54 °C_2	EC_54 °C_3	EC_68 °C_1	EC_68 °C_2	EC_68 °C_3	QC1	QC2	QC3	QC4	QC5	QC6	QC7	QC8	QC9
1	N-Acetyl-L-aspartic acid	1.00822e+06	1.2106e+06	1.2114e+06	1.38884e+06	1.25785e+06	2.28198e+06	1.60961e+06	1.46726e+06	1.49564e+06	1.18004e+06	1.27122e+06	1.20134e+06	1.44686e+06	1.35888e+06	1.34262e+06	1.30038e+06	1.57301e+06	1.24398e+06	1.48112e+06	1.64868e+06	1.48406e+06	1.16772e+06	1.22372e+06	1.33991e+06	1.1353e+06	1.29361e+06	1.05724e+06	1.58735e+06	1.31149e+06	1.35123e+06	1.22326e+06	1.17373e+06	1.20649e+06	1.13599e+06	1.20258e+06	1.23158e+06	1.12657e+06	1.22558e+06	1.1983e+06
2	4-Hydroxybenzoic acid	3.42022e+06	3.48698e+06	3.3696e+06	3.12124e+06	3.16285e+06	5.13296e+06	3.28683e+06	3.14395e+06	3.61811e+06	3.19076e+06	3.77913e+06	3.85973e+06	2.86053e+06	2.68204e+06	3.45639e+06	3.20081e+06	3.83852e+06	3.24352e+06	6.97085e+06	6.7885e+06	6.36508e+06	3.01106e+06	2.94072e+06	3.13604e+06	3.10969e+06	2.86611e+06	3.76456e+06	2.92594e+06	3.69703e+06	3.47352e+06	3.6943e+06	3.48473e+06	3.72062e+06	3.60079e+06	3.59981e+06	3.6666e+06	3.52816e+06	3.6051e+06	3.68176e+06
3	gamma-Terpinene	1.73099e+07	1.96939e+07	1.90431e+07	1.50222e+07	1.60984e+07	1.49786e+07	8.75609e+06	9.65293e+06	9.27411e+06	1.60724e+07	1.66783e+07	1.57808e+07	1.40926e+07	1.63477e+07	1.53038e+07	1.05154e+07	9.86337e+06	1.26658e+07	2.46053e+07	2.77721e+07	2.50247e+07	1.75889e+07	1.7797e+07	1.56547e+07	1.86857e+07	1.82874e+07	1.87868e+07	1.44027e+07	1.11823e+07	1.24044e+07	1.57982e+07	1.56527e+07	1.70734e+07	1.59331e+07	1.56049e+07	1.65425e+07	1.5844e+07	1.55172e+07	1.65174e+07
4	Protocatechuic acid	3.503e+06	3.72342e+06	3.31851e+06	4.41296e+06	4.67028e+06	1.15657e+07	4.83824e+06	4.47584e+06	4.32835e+06	3.76768e+06	3.75907e+06	3.77309e+06	3.46089e+06	2.82294e+06	3.01944e+06	3.83222e+06	3.4198e+06	3.28701e+06	8.89929e+06	7.86452e+06	8.42934e+06	3.35879e+06	3.16366e+06	3.6718e+06	3.30373e+06	3.39534e+06	3.2649e+06	3.94214e+06	3.95282e+06	4.09569e+06	5.11967e+06	4.48709e+06	4.71277e+06	4.91702e+06	4.6086e+06	5.21219e+06	4.80591e+06	4.66672e+06	4.7533e+06
5	D-(+)-Trehalose	2.15609e+08	1.99953e+08	2.04482e+08	2.1055e+08	2.2123e+08	1.759e+08	2.12382e+08	2.38979e+08	2.14787e+08	1.9852e+08	2.01615e+08	2.06528e+08	1.73245e+08	1.62596e+08	1.86907e+08	1.79327e+08	1.95398e+08	2.1316e+08	1.26182e+08	1.3019e+08	1.5752e+08	1.49844e+08	1.69249e+08	1.77498e+08	1.41677e+08	1.50251e+08	1.49586e+08	1.21065e+08	1.26871e+08	1.27501e+08	1.9193e+08	1.72806e+08	1.90306e+08	1.79736e+08	1.68507e+08	1.85509e+08	1.77213e+08	1.83964e+08	1.88289e+08
6	(-)-Epigallocatechin gallate	104466	151425	187361	103300	109772	65557.7	98853.7	99571.4	130978	116420	68034.6	84762.6	66024.7	46175.7	71819.1	87778.3	81899.8	100299	20059.8	22815.2	64719.1	108306	103790	166038	50809.8	94876.8	72623.1	79967	59248	82683.9	71775.4	86846.1	62427	77007	79586.3	53292.8	80524.7	67313.5	89116.4
7	Pseudolaric acid B-O-beta-D-glucopyranoside	55304.1	159806	114432	67082	187872	98525.5	166308	145132	117642	97873.6	187503	137120	239193	267365	215709	100984	318718	172745	8579.91	57808.4	26523.4	205319	164405	281880	271533	277436	398218	169660	188212	191952	143142	218736	181427	150966	189196	185343	179162	169188	172635
8	Ganoderic acid G	135343	227776	161678	130516	128004	91260.8	121280	155524	97349	151125	141412	153458	186267	193434	155163	130079	138776	129054	32028.2	40644.1	25459.6	135284	89455.8	116434	135673	135781	81546.9	125684	58848.5	128355	89954.5	76614.6	79135.8	83924.9	99937.8	74044.4	111643	82287.9	68095.7
9	2-Picolinic acid	3.29297e+06	3.80673e+06	3.5579e+06	4.61954e+06	4.00685e+06	3.76003e+06	3.30389e+06	3.28324e+06	3.00693e+06	3.96891e+06	4.74598e+06	4.12371e+06	3.72701e+06	3.57647e+06	3.44663e+06	3.89986e+06	3.97472e+06	3.40017e+06	1.4117e+07	1.4491e+07	1.29152e+07	4.93332e+06	4.48019e+06	5.24325e+06	3.71301e+06	3.46288e+06	3.58178e+06	2.83073e+06	3.06604e+06	2.73429e+06	3.45143e+06	3.93727e+06	3.87208e+06	3.3206e+06	3.8589e+06	3.35022e+06	3.4834e+06	3.76902e+06	3.88677e+06
10	Picfeltarraenin IB	59273	72518.5	37312.4	211801	125890	264729	28685.3	57110.3	83943.6	43641.5	31411.9	64822.4	137337	92229.1	289429	260607	114493	107887	491.102	17970.7	952.983	21501.4	34442.6	95276.7	47143.5	37544.5	22502.7	17689.9	44340	42298.1	60124.9	60471.7	36143.5	76767.5	61088.1	64176.3	52753.8	58088.4	51151.6
11	Epigallocatechin	193965	183158	176486	237327	244000	301350	171775	204365	180672	205642	174033	221358	172792	180374	174077	233166	195981	199715	226631	200406	179969	163021	149591	165766	110948	123403	100459	147041	150129	123646	165805	145920	164144	165340	163044	164631	147469	153727	169236
12	Lactobionic acid	800784	894827	819175	706801	840824	1.05501e+06	789123	914751	808639	887213	884858	676206	810910	804784	852758	948319	1.07934e+06	908044	570303	599795	419042	757790	779570	845602	796777	793860	804331	697216	732467	736971	735376	703039	719604	720445	718145	721036	717554	724107	715642
13	2'-Deoxycytidine	13321	20836	14813	52503	84428.3	52902.2	76609.9	57096	80987	15444.3	22010.7	17768.3	40928.6	34347.9	39272.4	54864.1	89906.1	133196	4240.6	6380.32	7370.21	24152	13757.3	38839.5	69355.8	79994.4	66803.6	66913.1	65234.6	74931.1	60692.1	64415.6	66295.6	76386.7	63694.2	50751.4	67211.2	59939.7	74270.7
14	Phenol	2.04081e+06	2.50017e+06	3.20768e+06	2.73519e+06	2.79143e+06	3.35561e+06	1.25599e+07	1.14881e+07	1.20074e+07	2.0764e+06	1.68873e+06	1.56631e+06	3.60348e+06	3.45069e+06	3.3359e+06	1.06997e+07	1.66403e+07	1.30911e+07	1.46284e+06	1.27873e+06	1.55124e+06	2.8297e+06	2.49228e+06	2.48463e+06	3.85188e+06	4.06878e+06	4.38123e+06	9.56413e+06	1.02647e+07	1.3644e+07	5.52592e+06	5.56692e+06	5.66594e+06	5.50603e+06	5.26776e+06	5.66962e+06	5.55527e+06	5.44876e+06	5.67061e+06
15	7-O-Ethylmorroniside	723396	558332	528700	632511	705446	968272	588194	405412	532261	480272	576993	668502	664407	423329	646606	539930	536441	881634	273438	324258	292296	374642	443071	424442	503806	491398	541620	315552	427868	624703	711203	440657	610504	562710	352465	624945	631423	534857	560512
16	2-(4-Hydroxyphenyl)propionic Acid	1.25273e+07	1.22625e+07	1.01349e+07	1.90114e+07	1.91376e+07	1.60124e+07	1.48029e+07	1.33497e+07	1.40099e+07	1.34341e+07	1.45743e+07	1.36917e+07	1.61066e+07	1.39912e+07	1.45518e+07	1.97922e+07	1.6362e+07	2.03071e+07	1.27769e+07	1.23663e+07	1.44814e+07	1.36226e+07	1.33167e+07	1.25371e+07	1.04385e+07	9.88272e+06	1.00548e+07	1.25419e+07	1.16844e+07	1.18502e+07	1.18188e+07	1.16349e+07	1.07297e+07	1.20404e+07	1.10586e+07	1.13022e+07	1.13981e+07	1.18648e+07	1.1421e+07
17	Skimmin	9.85003e+07	8.97654e+07	6.66767e+07	8.26646e+07	7.72741e+07	9.68612e+07	8.33601e+07	9.48615e+07	9.00262e+07	1.00282e+08	8.49749e+07	8.16367e+07	7.98105e+07	7.60266e+07	7.49042e+07	7.85056e+07	7.28862e+07	6.9568e+07	9.17877e+07	8.17163e+07	9.59058e+07	7.65735e+07	6.39992e+07	8.22168e+07	6.449e+07	5.50295e+07	5.25992e+07	7.00082e+07	8.55948e+07	8.31794e+07	6.01985e+07	6.01985e+07	6.01985e+07	6.01985e+07	6.01985e+07	6.01985e+07	6.01985e+07	6.01985e+07	6.01985e+07
18	7-Hydroxycoumarin	4.44087e+08	4.09296e+08	4.05381e+08	4.22782e+08	4.08345e+08	3.7046e+08	4.13427e+08	4.15149e+08	4.27083e+08	4.06949e+08	4.34709e+08	4.06064e+08	4.4223e+08	4.24487e+08	4.28446e+08	4.18887e+08	4.43652e+08	4.26913e+08	5.00753e+06	4.84964e+06	4.35689e+06	4.61162e+08	4.09837e+08	4.15051e+08	3.75642e+08	4.01544e+08	4.28867e+08	3.92709e+08	3.56423e+08	3.80242e+08	4.3292e+08	4.46247e+08	4.39223e+08	4.31492e+08	4.38247e+08	4.33424e+08	4.40936e+08	4.41757e+08	4.35811e+08
19	Ureidosuccinic acid	447512	370174	415344	696223	705991	634748	494145	544334	482787	402994	422329	398715	466199	415334	445328	568398	673721	611004	496172	426570	355103	231822	277197	315724	291146	273350	294040	170479	233685	250563	379758	335922	339044	354224	332944	346630	373113	337544	357541
20	D-Cysteine	324257	228304	261396	490414	326145	321195	364525	301814	314543	259770	295046	244466	326555	294862	285165	349685	302258	302664	545674	550218	481175	362494	267265	304579	253696	213758	261810	345740	386814	335224	271306	306430	205430	342194	304448	288009	222410	283205	295798
21	Scopoletin	2.86704e+08	2.35336e+08	2.82412e+08	2.46451e+08	2.30789e+08	1.85286e+08	2.0777e+08	1.72947e+08	1.95567e+08	2.20415e+08	2.19061e+08	2.22359e+08	1.85144e+08	1.93856e+08	1.96171e+08	1.7891e+08	1.96368e+08	1.73068e+08	2.77812e+08	3.67918e+08	3.61084e+08	2.3015e+08	1.80134e+08	2.15683e+08	1.83201e+08	1.8701e+08	1.75556e+08	1.78458e+08	1.81844e+08	1.93375e+08	1.78042e+08	1.8293e+08	1.79826e+08	1.80449e+08	1.81091e+08	1.79483e+08	1.80213e+08	1.81419e+08	1.79583e+08
22	6-Methylcoumarin	1.79052e+07	2.35149e+07	1.92923e+07	1.36863e+07	1.21531e+07	1.43391e+07	1.22035e+07	1.26411e+07	1.17138e+07	1.6667e+07	1.57148e+07	1.49732e+07	1.61293e+07	1.68238e+07	1.22822e+07	1.09124e+07	1.86785e+07	1.3861e+07	1.99327e+07	1.94891e+07	2.13275e+07	1.92783e+07	1.68277e+07	1.75025e+07	1.80776e+07	1.83911e+07	1.66762e+07	1.65642e+07	1.36263e+07	1.37519e+07	1.55571e+07	1.53148e+07	1.49773e+07	1.77079e+07	1.59757e+07	1.3489e+07	1.63596e+07	1.65718e+07	1.48657e+07
23	9-Aminocamptothecin	36870	68644	45331.3	48866.3	31803.3	18307.3	61451.8	59749.9	54037.2	33157.3	30060.8	37898.9	55467.7	40570.6	53449.4	57573.4	79472.9	67652.1	89157	45532	94981.5	69151.9	23580.4	37988.9	69766.8	70033.2	64943.2	59364.7	21947.9	49814.2	74695.6	45470.3	74217.1	42818.9	80740.2	52744.6	59158.5	55400.6	66723.4
24	Noscapine HCl	159960	94684.3	288672	96323.8	109288	159330	55441.5	101766	191221	73645.3	65943	262012	87034.3	65129.7	251548	77363.7	122591	225666	31870.4	55269.9	123810	57746.5	75747.5	135338	53377.9	81290	142305	28105.8	68798.2	169133	89876.5	89876.8	89876.6	89876.6	89876.7	89876.6	89876.7	89876.7	89876.6
25	Coumarin	3.75807e+07	4.31773e+07	3.20993e+07	5.37787e+07	5.64972e+07	5.86568e+07	3.72203e+07	4.84356e+07	4.44731e+07	2.82494e+07	3.57735e+07	3.13312e+07	2.83263e+07	3.06852e+07	3.25529e+07	3.58556e+07	2.66163e+07	3.16053e+07	3.11148e+07	3.19157e+07	3.06645e+07	4.33898e+07	4.62298e+07	5.4616e+07	3.20284e+07	4.08917e+07	3.48732e+07	5.42097e+07	3.75704e+07	4.44957e+07	4.25817e+07	4.75704e+07	4.23595e+07	4.49829e+07	4.20159e+07	4.53798e+07	4.2639e+07	4.52911e+07	4.45533e+07
26	3,4,5-Trimethoxycinnamic acid	65152.8	95148.5	101546	92734.2	109093	140930	202795	214652	210830	71533.8	39728.7	61218	131612	128341	155709	237533	342142	267126	43262.7	16484.2	39996.5	73905.7	65138.2	56088.3	103569	120898	166852	136619	100781	128125	136129	131174	129449	125707	141165	105938	148193	132713	130656
27	4-Methylumbelliferone	2.14617e+07	2.23846e+07	1.66665e+07	1.07973e+07	1.58077e+07	1.22371e+07	1.11996e+07	1.4355e+07	1.09784e+07	1.13445e+07	1.69033e+07	1.5947e+07	1.77514e+07	1.14702e+07	1.7346e+07	1.62593e+07	1.59104e+07	9.57597e+06	3.12494e+06	3.98759e+06	4.305e+06	1.10179e+07	1.26345e+07	1.95462e+07	1.04631e+07	1.31028e+07	1.24998e+07	1.11741e+07	1.07858e+07	8.60193e+06	1.07345e+07	9.097e+06	1.43115e+07	1.04882e+07	9.58493e+06	1.2091e+07	9.99984e+06	1.15407e+07	1.02701e+07
28	3,3',4',5,6,7-HEXAHYDROXYFLAVON	138776	56119	43939.7	417758	286220	223548	135232	294778	221005	95870.5	62973.5	60370.7	243305	175673	225268	447770	424818	313603	134017	123889	94798.8	38561.3	85242.4	169252	104485	150513	164513	376182	402567	371281	209786	94208.3	195346	180751	202120	151798	192918	115560	177309
29	1-Naphthol	4.69711e+06	5.31485e+06	5.74709e+06	4.77003e+06	4.96594e+06	6.11371e+06	3.74212e+06	4.49854e+06	4.49696e+06	4.60361e+06	4.67409e+06	4.74812e+06	2.89532e+06	3.77935e+06	3.75464e+06	4.19117e+06	5.14582e+06	5.6003e+06	1.06194e+07	1.29232e+07	1.27255e+07	4.2271e+06	5.70036e+06	4.2491e+06	4.91856e+06	5.96472e+06	4.96487e+06	5.70196e+06	6.07362e+06	5.51156e+06	4.5032e+06	3.88014e+06	3.85084e+06	3.28098e+06	4.51024e+06	3.48659e+06	3.81809e+06	3.83178e+06	4.55052e+06
30	Thymol	3.83769e+06	4.10304e+06	3.86799e+06	3.38902e+06	3.87328e+06	4.16788e+06	2.6423e+06	2.46183e+06	2.63819e+06	3.65063e+06	3.69951e+06	3.85596e+06	3.94258e+06	3.83717e+06	3.82134e+06	2.96006e+06	2.86209e+06	3.56507e+06	5.00884e+06	6.17646e+06	6.2562e+06	3.83549e+06	3.96188e+06	3.67191e+06	3.89595e+06	3.75348e+06	3.81896e+06	3.35868e+06	3.15958e+06	3.38906e+06	3.21203e+06	4.29484e+06	4.22172e+06	4.30727e+06	3.82403e+06	3.99662e+06	3.76001e+06	3.72579e+06	4.06714e+06
31	5-Aminosalicylic acid	1.4105e+06	1.55009e+06	1.67353e+06	1.25265e+06	1.16221e+06	2.90497e+06	1.6622e+06	2.06763e+06	1.70158e+06	1.05132e+06	1.4928e+06	1.56598e+06	1.35582e+06	1.42586e+06	1.39225e+06	1.33211e+06	1.78627e+06	1.43782e+06	2.01684e+06	1.62086e+06	1.97396e+06	1.18685e+06	1.45296e+06	1.55486e+06	1.56659e+06	2.05469e+06	2.17495e+06	1.07103e+06	1.46439e+06	1.53335e+06	1.81023e+06	1.83657e+06	1.74851e+06	1.56292e+06	1.96065e+06	1.69145e+06	1.65648e+06	1.6365e+06	2.06115e+06
32	Rosamultin	265593	306650	343042	133311	118610	124173	206925	129632	142173	155340	240812	200841	253395	220749	234483	225291	509954	185098	149996	193812	159232	235990	142566	178180	269934	195795	153760	148474	132354	122744	212832	168318	229498	173935	181842	189128	180046	188005	220473
33	2-Aminobenzenesulfonic acid	404722	391441	366299	333121	254872	362898	310244	329187	309452	374282	296084	294944	364763	390723	335140	401181	335292	345597	679248	599583	667727	283368	329268	341284	359012	406526	363129	272392	295294	361176	346941	345213	395009	327692	362324	370681	389281	319166	359646
34	Eupalinolide A	473737	356960	389921	712137	518545	509309	255621	141456	187308	529829	576235	536374	346215	423031	340646	238788	174022	165548	11556	19725	23293.6	492910	366755	453400	365990	287531	273126	358619	442452	393108	191795	198323	204108	201832	181136	212085	191384	199532	195856
35	Dihydrotanshinone I	1.49575e+06	1.07272e+06	1.17905e+06	3.6323e+06	3.00066e+06	3.43001e+06	2.09823e+06	2.05973e+06	1.91117e+06	1.94041e+06	2.10077e+06	1.86642e+06	2.53324e+06	1.69675e+06	2.01825e+06	2.56188e+06	1.66523e+06	2.19247e+06	1.13011e+06	1.42918e+06	1.06264e+06	2.11202e+06	2.48056e+06	3.25073e+06	2.53556e+06	1.97028e+06	1.93445e+06	2.93986e+06	4.50313e+06	3.83081e+06	1.67162e+06	1.79459e+06	1.72374e+06	1.72874e+06	1.72584e+06	1.74306e+06	1.72187e+06	1.66048e+06	1.79999e+06
36	L-Sorbose	4.33416e+06	4.32329e+06	4.56908e+06	4.4749e+06	4.9432e+06	3.94513e+06	5.17387e+06	5.22895e+06	4.91321e+06	4.55545e+06	4.7302e+06	4.88243e+06	4.77963e+06	4.23332e+06	4.82268e+06	4.3211e+06	5.01974e+06	5.13159e+06	4.69355e+06	5.53948e+06	4.92353e+06	3.97171e+06	4.06508e+06	5.00816e+06	3.88858e+06	4.07351e+06	4.07075e+06	3.62991e+06	4.86153e+06	4.23748e+06	4.12793e+06	5.07089e+06	4.42887e+06	5.13457e+06	4.49076e+06	4.68774e+06	4.57445e+06	4.45997e+06	4.70912e+06
37	Mannitol	208616	275765	202708	176562	226155	158754	390670	396834	379071	267881	291424	207316	328409	318578	367496	336573	696663	371516	191508	181302	181152	227731	242930	179111	237795	207218	198640	213878	243703	217559	240153	234022	232272	240728	233818	226606	234425	230220	248215
38	Pyrogallol	270287	298104	300034	240758	255450	230891	316267	342772	327284	307984	201489	236421	364205	315590	354815	356516	386455	397385	197244	162745	144889	284375	247557	285984	298558	252502	266229	331137	375853	341459	245949	224069	222873	214670	292599	249026	195895	250381	228566
39	Iristectorigenin B	6.10994e+06	9.53466e+06	6.31689e+06	6.17141e+06	6.1354e+06	7.37011e+06	4.32981e+06	4.66943e+06	5.10989e+06	4.79842e+06	3.80781e+06	4.21603e+06	4.10383e+06	5.95307e+06	4.47838e+06	5.22854e+06	4.62885e+06	6.05626e+06	1.78308e+07	1.72467e+07	1.73478e+07	6.15547e+06	6.25804e+06	4.20723e+06	9.18848e+06	8.33988e+06	9.27368e+06	4.16099e+06	3.42764e+06	3.95918e+06	8.8486e+06	8.67442e+06	8.6807e+06	8.46289e+06	9.09062e+06	8.5754e+06	8.81433e+06	8.6255e+06	8.76336e+06
40	2''-O-beta-L-Galactopyranosylorientin	3.13657e+07	2.68192e+07	1.56877e+07	2.3532e+07	2.02089e+07	2.14935e+07	1.77823e+07	1.72552e+07	1.77509e+07	2.13642e+07	1.91477e+07	2.09179e+07	1.21056e+07	1.14831e+07	1.41663e+07	2.34388e+07	1.96371e+07	1.68756e+07	3.39858e+07	2.65775e+07	1.45953e+07	1.48463e+07	1.54772e+07	2.48202e+07	1.54691e+07	2.03924e+07	1.2788e+07	1.39585e+07	1.78554e+07	1.36268e+07	2.88115e+07	2.85778e+07	2.87399e+07	3.23857e+07	4.86532e+07	2.2772e+07	3.7464e+07	2.30104e+07	3.26219e+07
41	Pyridoxal 5-phosphate	2.23626e+06	2.06808e+06	2.90815e+06	2.07765e+06	1.90676e+06	2.91339e+06	2.0903e+06	2.01702e+06	2.46766e+06	1.45372e+06	1.01275e+06	1.48816e+06	1.79045e+06	1.67871e+06	2.0048e+06	2.12957e+06	2.90605e+06	3.14118e+06	143468	96054.5	90577.3	673068	688168	668766	1.56865e+06	2.51373e+06	1.95724e+06	1.52027e+06	1.03144e+06	1.26527e+06	1.68693e+06	1.56434e+06	1.72523e+06	1.6285e+06	1.56558e+06	1.71702e+06	1.41446e+06	1.77209e+06	1.6887e+06
42	Rosarin	1.20934e+06	856208	1.2855e+06	506789	558639	531799	764883	864601	669269	814172	595118	502736	682921	519820	689055	741904	941243	998165	439413	453097	412826	729265	606839	856477	481992	699557	572801	553626	697928	612204	826282	648456	718387	675287	765637	733713	697336	747919	714134
43	Rosavin	2.94793e+06	3.61039e+06	2.51086e+06	4.92483e+06	4.65841e+06	3.52953e+06	3.68906e+06	4.47195e+06	4.05768e+06	3.77039e+06	4.50933e+06	3.49269e+06	4.15289e+06	2.98527e+06	3.48732e+06	4.57827e+06	4.43627e+06	5.43582e+06	814313	592102	540543	5.98387e+06	4.29967e+06	4.23708e+06	2.40814e+06	2.80953e+06	2.61074e+06	3.09483e+06	3.60883e+06	3.05197e+06	3.49486e+06	2.91514e+06	3.5509e+06	2.66909e+06	2.82338e+06	3.4092e+06	3.38464e+06	3.04133e+06	3.19896e+06
44	Qingyangshengenin	324056	353494	268746	132028	190896	248539	211326	209757	218353	196029	157838	150959	212622	180295	263367	382702	326413	311659	247282	313874	292653	201601	181270	174118	250706	202449	193608	161354	200508	186305	197214	248730	237316	256702	233070	252085	193197	244331	231342
45	Astragaloside IV	846545	452264	446560	1.01415e+06	1.26246e+06	793887	396229	298237	178334	548509	700512	352698	618606	452420	373971	218888	158550	140418	921424	683442	511316	369105	266946	390203	605023	310255	238531	524296	378758	274346	165813	187856	176662	175723	175580	177382	177511	160523	192072
46	Astragaloside III	242040	165054	168976	342747	195904	177362	149397	140504	155813	144215	225311	250211	115054	140949	149514	73754	61463.6	64831.5	182246	272259	271553	148699	157778	129774	123962	138930	173318	130080	219829	136410	97909.3	104789	96933.7	104204	100244	101296	96332.3	101876	102252
47	Astragaloside II	822538	313324	399093	698135	718353	804632	443589	321158	327528	619042	298337	361195	795714	490504	661955	329287	175207	342003	46215.4	35879.1	46974	309507	262535	586147	296281	377340	304398	283575	410719	495800	189151	244813	189048	186063	186915	212043	204445	238469	177955
48	Eurycomanone	529144	358270	502238	444190	536637	595772	195272	148113	203823	364203	470687	505443	409261	263862	210609	317521	198743	299217	127888	135277	139770	241208	198082	409446	322402	290572	311866	430563	393903	366941	201574	161632	217006	181929	198460	186732	209213	185596	176895
49	5-O-Methylvisammioside	8.5029e+06	8.39569e+06	8.45081e+06	1.49276e+07	2.53903e+07	1.86361e+07	5.81815e+06	8.40412e+06	5.02045e+06	8.58749e+06	6.00117e+06	7.28653e+06	6.47414e+06	6.06224e+06	8.52595e+06	6.36851e+06	4.5354e+06	4.75293e+06	7.49458e+06	6.51028e+06	3.13195e+06	5.11141e+06	3.45928e+06	6.48305e+06	3.52391e+06	5.4509e+06	5.13136e+06	9.26746e+06	1.06887e+07	1.56334e+07	4.55094e+06	5.96061e+06	4.94217e+06	4.07135e+06	5.53721e+06	4.62349e+06	6.01924e+06	4.54679e+06	4.96646e+06
50	Sudan I	138830	241087	212852	117374	88441.8	39263.7	71890.6	105671	73754.4	221060	325400	214558	115936	94881.9	106079	57100.2	39616.7	78281.8	1.26987e+06	1.67335e+06	2.20318e+06	270724	302651	344669	115426	133827	152785	73947.3	107887	85173.4	296267	281674	293768	291958	302915	281688	289060	296812	287790
51	Rutaecarpine	724626	764125	785627	593310	595968	757878	1.18462e+06	1.11479e+06	1.2307e+06	689761	503986	481476	730416	677446	789947	1.13892e+06	1.41081e+06	1.4681e+06	659443	519194	376099	685870	513160	583990	780931	748489	897436	751676	585567	781278	681335	796185	736034	752415	733577	667592	761495	645084	854019
52	Voglibose	1.01272e+06	1.05825e+06	936371	1.67939e+06	1.50966e+06	1.69154e+06	2.52515e+06	2.31152e+06	2.57276e+06	1.09067e+06	908360	1.36241e+06	2.15766e+06	1.87294e+06	2.01831e+06	1.96401e+06	2.376e+06	2.39232e+06	1.61697e+06	1.38274e+06	2.03257e+06	1.25706e+06	1.27052e+06	1.40196e+06	2.31516e+06	2.69163e+06	2.28034e+06	2.97682e+06	3.67877e+06	3.35115e+06	1.57355e+06	1.2629e+06	1.34642e+06	1.26996e+06	1.37748e+06	1.19168e+06	1.4976e+06	1.51237e+06	1.26339e+06
53	Lawsone	5.46487e+06	4.64346e+06	5.23157e+06	5.42785e+06	4.78363e+06	8.3259e+06	5.95794e+06	5.39846e+06	5.22746e+06	5.35053e+06	5.1205e+06	5.92798e+06	5.62348e+06	5.61534e+06	4.91885e+06	5.5566e+06	5.57693e+06	5.64212e+06	78235.9	122167	99970.5	6.30481e+06	6.17223e+06	5.80289e+06	5.74201e+06	5.50089e+06	5.24758e+06	6.2945e+06	5.52949e+06	5.1614e+06	5.44327e+06	5.22332e+06	5.35851e+06	5.32889e+06	5.33984e+06	5.31831e+06	5.34479e+06	5.71794e+06	4.99468e+06
54	Theobromine	3.94327e+08	3.79161e+08	4.39736e+08	3.64166e+08	3.56058e+08	3.18288e+08	3.9571e+08	3.33875e+08	3.70191e+08	3.46889e+08	3.74359e+08	3.92638e+08	3.86579e+08	3.65732e+08	3.76511e+08	4.13444e+08	4.08208e+08	3.76388e+08	5.04101e+06	5.18139e+06	5.95954e+06	4.62419e+08	3.94033e+08	4.06039e+08	3.25046e+08	3.58763e+08	3.48643e+08	4.16557e+08	3.32783e+08	4.07092e+08	3.82646e+08	3.87e+08	3.76321e+08	4.05032e+08	3.64904e+08	3.88832e+08	3.64922e+08	3.91401e+08	3.93102e+08
55	Deoxycholic acid	6379.87	4152.58	7736.94	8638.36	5164	4437.62	3172.95	7003.97	10753.1	11262.4	7412.88	10324.8	9873.07	2214.4	7748.3	2613.21	9348.02	3859.88	16096.8	20511.8	12167.6	8792.98	10021.1	14709.7	10892.3	10434.4	11617.2	548.446	7821.09	5420.05	9625.35	6682.96	8222.07	6149.68	8186.5	7394.58	8956.44	8737.58	6581.47
56	Pseudolaric acid B	104861	97752.5	143690	180232	172907	253332	81042.2	73155.4	73467	119882	123115	98403.5	75069.3	86791.2	79433.8	92658.6	110908	77933.2	6542.98	4719.67	14154.6	83663.7	73560.9	82075.2	48496.6	39315.4	52598.7	78037.8	60601.7	66486.4	60728.8	38263	54015.7	55282	49716.6	57103.7	49510.3	55910.5	43466.4
57	Baicalin methyl ester	28618.9	20139.6	22874.8	40839.7	55443.2	51957.1	16685.9	8270.17	12774.2	29249.7	13598.1	28638.2	21777.5	22238.5	32958.8	30979.8	28948.4	18255.7	24576.1	32630	31687.9	41638.9	16107.7	30351.4	39098.5	39770.5	37850.3	21109.5	19390.6	35808.3	122269	139500	128078	122264	199492	130158	119706	113830	150915
58	Styraxlignolide F	285901	222985	324169	270253	263843	260243	358716	379109	349957	356558	321776	505826	382398	412050	333888	212439	184382	304348	285486	169086	217422	412759	360882	327059	327995	232923	203378	326986	351928	325503	317074	204658	231007	316394	273044	261841	279981	229775	261488
59	Purpurin	590251	988429	907393	466556	598253	764306	273001	625048	802904	695853	831093	637023	714688	672702	692870	459607	959497	760074	757807	1.05231e+06	1.00841e+06	592030	765130	720275	747873	859016	726450	341102	598981	401024	555927	727676	683902	783694	651998	710624	572545	669845	700037
60	Prim-O-glucosylcimifugin	1.21446e+07	1.25603e+07	1.3692e+07	1.79243e+07	3.1571e+07	1.95796e+07	1.28887e+07	1.57387e+07	2.05055e+07	1.04233e+07	1.27222e+07	1.70633e+07	1.20971e+07	2.0529e+07	1.89491e+07	4.70275e+06	6.59188e+06	4.65303e+06	1.39731e+07	2.09484e+07	2.23467e+07	1.12935e+07	1.0298e+07	1.45664e+07	8.56486e+06	8.50409e+06	1.42003e+07	8.62496e+06	1.65479e+07	1.57888e+07	6.7803e+06	6.7803e+06	6.7803e+06	6.7803e+06	6.7803e+06	6.7803e+06	6.7803e+06	6.7803e+06	6.7803e+06
61	Sec-O-Glucosylhamaudol	3.12607e+07	3.00201e+07	3.21235e+07	7.79308e+07	8.09653e+07	8.88839e+07	3.50451e+07	3.80649e+07	3.3641e+07	3.91839e+07	3.90542e+07	3.89445e+07	3.88591e+07	3.38148e+07	3.79607e+07	4.16364e+07	3.07813e+07	2.93203e+07	2.45031e+07	2.49128e+07	2.67952e+07	2.86298e+07	2.44969e+07	3.44975e+07	2.76056e+07	2.88575e+07	2.38974e+07	3.99929e+07	5.50201e+07	4.51557e+07	2.3122e+07	2.14397e+07	2.68673e+07	2.19434e+07	2.47678e+07	2.29332e+07	2.22388e+07	2.3704e+07	2.33779e+07
62	Helicid	1.0023e+06	1.07629e+06	942469	1.10311e+06	1.1162e+06	2.97913e+06	1.08203e+06	1.18436e+06	1.53676e+06	1.22841e+06	1.34216e+06	1.08323e+06	1.27816e+06	1.29213e+06	1.57678e+06	1.11623e+06	1.33508e+06	1.12463e+06	765659	801341	901086	964861	946887	1.16244e+06	901992	909370	885435	834979	1.25965e+06	1.26267e+06	682547	729391	682404	712473	705767	701114	690627	713127	696505
63	Forsythoside A	116199	88047.2	151677	216920	300672	225991	107987	123219	91589	137273	201387	157164	244731	60710.9	128385	159650	139518	79193.3	383047	196314	270077	149820	96559.6	150472	146402	68893.7	93188.6	338671	211456	183014	160721	167548	155757	126579	191501	154018	167831	121214	196008
64	Sertraline	471720	482783	432021	641798	598670	804966	946350	1.08686e+06	797328	294478	269392	285920	641037	631432	834788	1.08117e+06	1.08906e+06	1.12154e+06	195744	228358	288693	305891	362754	275003	607028	665874	635306	1.00218e+06	611920	776234	433572	556758	472664	504533	463019	438946	542688	509733	452146
65	Deoxyandrographolide	280554	208883	302217	333983	314883	463968	3.18219e+06	2.45282e+06	2.16368e+06	316708	171166	229508	1.0902e+06	942720	859113	2.62768e+06	4.13337e+06	3.12068e+06	49477.5	176661	168151	258690	234736	321486	390981	499245	409152	987919	686340	1.00675e+06	669904	718314	681192	682003	694152	691925	694506	776130	610114
66	Milrinone	5.09549e+06	5.78239e+06	5.66803e+06	1.11041e+07	1.17256e+07	1.12781e+07	1.68336e+07	1.59891e+07	1.60497e+07	6.50862e+06	8.14261e+06	7.56345e+06	1.20117e+07	1.09676e+07	1.1259e+07	1.48131e+07	1.3751e+07	1.65519e+07	1.14586e+07	1.61136e+07	1.42425e+07	8.68808e+06	7.83216e+06	7.03469e+06	1.219e+07	1.23771e+07	1.22827e+07	1.75573e+07	2.43533e+07	1.99791e+07	1.07561e+07	9.90714e+06	1.1079e+07	9.74323e+06	9.40352e+06	1.094e+07	9.54554e+06	1.09017e+07	1.04904e+07
67	7-Ethylcamptothecin	1.76013e+08	2.1114e+08	2.11255e+08	1.15085e+08	1.26602e+08	1.17998e+08	1.78004e+08	1.61275e+08	1.6081e+08	1.88657e+08	1.41e+08	1.63588e+08	1.60546e+08	1.87705e+08	1.71032e+08	1.73738e+08	2.17036e+08	1.65262e+08	3.64328e+08	3.7179e+08	3.80458e+08	2.21509e+08	1.96893e+08	2.0557e+08	2.04417e+08	2.09609e+08	2.07017e+08	1.11255e+08	1.15939e+08	1.27628e+08	1.89093e+08	1.58516e+08	1.71943e+08	1.83963e+08	1.75783e+08	1.59337e+08	1.75146e+08	1.70366e+08	1.82993e+08
68	Ecliptasaponin A	402907	334745	330395	255996	259558	303015	160189	194239	172147	230876	226083	200590	219472	323432	271890	257704	158537	186312	254703	274724	220905	205877	264925	129470	317865	297662	355258	237175	185834	206985	204906	230840	217084	216522	217166	217427	217021	220600	213988
69	alpha-Pinene	2.16819e+06	2.50084e+06	2.5357e+06	4.29766e+06	4.41309e+06	3.47799e+06	4.7935e+06	4.90835e+06	4.94151e+06	2.63267e+06	2.91966e+06	2.67842e+06	3.97455e+06	4.02977e+06	3.94952e+06	3.48788e+06	3.1438e+06	3.39553e+06	787198	684543	1.04734e+06	3.37155e+06	3.75523e+06	3.8166e+06	4.2259e+06	5.30693e+06	4.76073e+06	5.08724e+06	5.18945e+06	4.78231e+06	3.65266e+06	3.82203e+06	3.55642e+06	3.68952e+06	3.87472e+06	3.62942e+06	3.81289e+06	3.73268e+06	3.58061e+06
70	Arctigenin	82208.7	88911.2	81729.1	91969.5	74975.7	67918.1	68097	60627.1	100090	85856.2	77139.2	55907.6	139034	85005.3	77752.6	79521.1	104405	26984.2	122258	161567	193616	77788.7	101215	57074.4	95822.8	69485.7	79711.4	85667.7	81092.5	73527.6	86851.5	92513.1	90244.9	99183.3	66763.4	99434.8	72985.4	98628.8	95669.7
71	Spinosin B B	390398	427638	663120	360316	285864	361101	769787	958490	985586	378655	360116	395137	110964	173618	135404	488922	321636	490281	179992	133466	153244	407465	415825	359994	272491	239104	192629	408660	287433	321807	412235	399050	424391	361643	430045	395435	444647	414748	371869
72	Isoscopoletin	2.90377e+08	2.38341e+08	2.85873e+08	2.49595e+08	2.33876e+08	1.8747e+08	2.10211e+08	1.74951e+08	1.97875e+08	2.23357e+08	2.21648e+08	2.25052e+08	1.87355e+08	1.96234e+08	1.98322e+08	1.80944e+08	1.98657e+08	1.74056e+08	2.81017e+08	3.72022e+08	3.65073e+08	2.32837e+08	1.82311e+08	2.18085e+08	1.85549e+08	1.8935e+08	1.77673e+08	1.80553e+08	1.83769e+08	1.95489e+08	1.80319e+08	1.85424e+08	1.82234e+08	1.82786e+08	1.8355e+08	1.81822e+08	1.82558e+08	1.84075e+08	1.81744e+08
73	Carboxyatractyloside	102666	73712.1	48068.7	118698	97031.8	91095	81491.6	86614.8	107204	162859	105193	134151	104021	69866.8	41661.1	100183	72672.2	116614	100450	149799	89138.7	98654.3	105326	100187	82430.4	63713.1	93865.6	52370.8	111205	66569.4	66580.9	109557	45279.1	72385.7	72985.9	88698.2	65528.1	58458.4	90776.6
74	Hypocrellin A	275671	254260	248437	240573	250854	100768	224811	214596	209705	245340	218175	222961	212475	216208	210368	202430	183692	217564	4790.03	18915.1	16183.4	214367	210173	193132	73431.1	129389	140956	98994.5	128205	116509	144561	150497	159379	144441	155781	148360	159104	153517	139920
75	Quinic acid	2.71647e+08	2.72054e+08	2.90382e+08	2.49484e+08	2.45316e+08	9.63717e+07	2.3798e+08	2.5098e+08	2.3477e+08	2.42461e+08	2.55826e+08	2.53129e+08	3.08389e+08	2.7558e+08	3.17038e+08	2.64201e+08	3.05646e+08	2.57995e+08	3.86262e+08	3.8495e+08	3.60436e+08	2.88356e+08	3.02952e+08	2.98576e+08	2.3979e+08	2.77069e+08	2.34642e+08	2.78904e+08	2.60278e+08	2.35434e+08	2.43699e+08	2.58069e+08	2.50024e+08	2.55583e+08	2.45232e+08	2.51418e+08	2.51881e+08	2.52723e+08	2.48942e+08
76	Citric acid	1.17862e+08	9.57811e+07	1.00967e+08	1.54307e+08	1.53402e+08	1.61212e+08	8.87625e+07	9.37586e+07	8.0541e+07	1.22981e+08	1.2103e+08	1.2111e+08	1.19685e+08	1.12261e+08	1.13189e+08	1.10332e+08	8.04208e+07	9.06435e+07	3.28974e+08	3.06273e+08	2.83787e+08	1.28774e+08	1.26079e+08	1.29e+08	1.11361e+08	9.52975e+07	9.46472e+07	1.15879e+08	1.281e+08	1.04196e+08	9.71392e+07	9.18645e+07	9.29126e+07	9.50724e+07	8.82051e+07	9.43651e+07	9.95186e+07	8.84071e+07	9.65265e+07
77	Tomatidin	121836	105793	112944	185076	196051	205233	148039	125102	178040	115138	115299	125512	177153	174004	187695	153634	84197.9	179429	76555.6	75693.4	79275.4	110107	135621	103302	279580	225072	224586	282245	225625	314438	153759	138853	111223	131125	172971	107729	144933	147159	130647
78	Famotidine	211538	155729	313772	143448	182884	368967	404217	431726	491426	220428	242478	239771	455728	544834	544404	448138	359674	427455	8023.38	2943.9	24353.2	484872	560566	420465	415748	498664	480904	429753	321284	396119	243016	241533	258072	228814	353378	220645	256382	267439	220784
79	Danshensu	1.64687e+06	1.48961e+06	1.41667e+06	1.77797e+06	1.81994e+06	2.25288e+06	1.81468e+06	2.15549e+06	2.09612e+06	1.76598e+06	1.93235e+06	1.62474e+06	1.4007e+06	1.59641e+06	1.68102e+06	1.75442e+06	1.90523e+06	1.85441e+06	141838	88853.6	151344	1.38994e+06	1.51683e+06	1.48084e+06	1.4663e+06	1.58077e+06	1.3823e+06	1.53965e+06	1.49576e+06	1.45664e+06	1.58819e+06	1.67119e+06	1.63874e+06	1.43181e+06	1.54707e+06	1.64857e+06	1.66067e+06	1.6897e+06	1.48893e+06
80	Ligustrazine HCl	298315	267572	236422	445562	387802	574052	301341	388365	209451	367030	329636	320973	219537	260023	208962	402903	238509	336275	1.05209e+06	1.04543e+06	1.00544e+06	228020	249380	283942	218072	328015	216526	320739	406005	322940	348320	444849	392719	392384	388251	398896	393850	350921	435876
81	Euphorbia factor L1	499518	382113	393051	413750	688284	67517.9	299792	368785	508565	471534	380868	295237	256914	334354	385368	270497	322705	315019	28347.2	20007.8	29744.6	288397	248411	211195	114806	158900	206671	167282	198439	205174	148915	164160	168663	158373	164899	173419	148140	148037	173742
82	Camphor	23429.7	41006.4	24457.9	32258.7	54643.2	28672.7	98994.9	33693.1	28515.9	55285.5	56449.8	37624.6	46630.7	62528.8	63495.9	144497	88579.6	37673.4	80662.6	24800.2	51820.7	85321	70784.8	82373.9	107750	87821.9	103598	240995	118602	154591	264103	230118	243431	282116	254926	252670	244423	272547	230667
83	Kuwanon G	969162	1.01279e+06	761464	516169	509460	877762	618311	716770	654672	944685	759897	581957	1.47486e+06	1.55934e+06	1.6869e+06	965512	980065	1.09516e+06	401393	447612	453808	843459	671904	737786	1.02628e+06	1.12518e+06	1.21793e+06	541884	469974	550954	468027	433031	461147	440311	472327	456432	453034	454687	445084
84	(+)-Usniacin	94588.6	63228.6	47462.6	16606.1	34315.4	23565.7	10635.6	26623.2	22876.1	16736.9	17608.2	26819.5	30325.2	19875.5	22280.2	40036.3	33295.4	21822.9	76344.7	41929.3	56342.9	18436.4	21241.2	11565.3	21890.4	28562.8	26402.2	23806.3	10725.3	16472.4	133125	116373	103709	171578	112972	118701	130667	95612.5	155783
85	L(+)-Leucinol	2.19202e+06	3.26504e+06	3.52821e+06	2.04277e+06	2.22113e+06	1.23355e+06	2.45766e+06	2.28733e+06	2.41822e+06	2.14268e+06	2.09436e+06	1.96429e+06	1.79566e+06	2.04401e+06	2.20786e+06	2.56266e+06	2.53593e+06	2.07449e+06	3.7984e+06	4.51091e+06	4.55445e+06	2.18576e+06	2.13299e+06	2.06082e+06	2.50699e+06	2.61514e+06	2.46326e+06	1.95382e+06	1.86732e+06	2.02843e+06	2.40741e+06	2.32888e+06	2.46325e+06	2.37236e+06	2.37274e+06	2.42426e+06	2.2634e+06	2.50062e+06	2.36401e+06
86	8-Geranyloxypsoralen	695487	1.02136e+06	815217	1.04639e+06	1.12829e+06	486572	612941	702931	605603	1.32728e+06	1.5075e+06	1.2536e+06	695784	689921	807310	454443	491815	392335	178049	378253	216507	2.32285e+06	2.12403e+06	2.38486e+06	901849	830724	817234	487405	750223	552364	907530	814733	931077	873079	947738	740785	848331	914558	916190
87	quercetin 3-O-gentobioside	483932	725435	542729	416803	368508	198290	416535	361788	399708	344297	280875	258890	322364	261483	260459	463832	687500	604385	197214	141815	220332	453342	453751	347511	359025	387870	491369	298489	219728	253751	714528	530835	629313	603536	629226	636393	585341	602364	651843
88	3-Chloro-L-Tyrosine	20918	15968.6	25973.4	192749	151507	175702	355200	196242	220477	21994	19614.1	16263	86808.3	86346.5	64035.8	862797	256204	264995	2544.46	15378.9	7905.6	28283.9	34664.5	20820.2	98938.9	82941.3	86445.9	918427	637718	948704	89208.1	97389.8	93093.5	92752.8	93188.4	93280.3	93313.5	89789.7	96239.8
89	p-Hydroxy-cinnamic acid	4.2963e+06	4.17534e+06	3.9332e+06	3.66501e+06	3.24498e+06	3.50337e+06	4.21768e+06	3.7673e+06	3.16746e+06	3.26398e+06	4.40268e+06	2.75822e+06	4.26033e+06	3.56115e+06	4.04987e+06	4.08882e+06	5.20475e+06	3.7086e+06	4.33524e+07	3.84794e+07	3.55901e+07	4.35096e+06	3.74112e+06	3.59058e+06	3.07478e+06	3.63479e+06	3.48124e+06	2.08404e+06	2.24399e+06	2.56093e+06	3.74919e+06	5.36774e+06	4.99035e+06	4.93744e+06	4.92164e+06	4.61704e+06	4.69814e+06	4.60261e+06	4.60482e+06
90	5-Hydroxy-6,7-dimethoxylflavone	277437	376574	227687	181537	246998	343584	158547	234462	219018	178834	215134	198346	124469	235072	176917	270153	268245	281574	204680	185916	254294	167249	210380	152405	283908	265310	260732	217840	138125	160266	232219	262140	253222	222525	261358	240946	266137	248623	229447
91	Bergamottin	178318	147742	149660	635059	664779	296531	468181	505884	527575	220284	176626	255832	562531	501034	564640	364478	415174	505679	63491.9	60138.4	75972.7	417443	439678	464554	778161	778222	695714	565155	826303	592918	541689	498684	533140	523953	536639	522933	538587	500896	534222
92	Oxypeucedanin	1.47963e+07	1.42102e+07	1.70736e+07	2.15851e+07	1.97235e+07	2.23725e+07	3.78553e+07	4.15011e+07	3.91435e+07	1.19494e+07	1.00418e+07	1.39521e+07	2.75711e+07	2.25743e+07	2.69802e+07	3.98498e+07	4.49454e+07	4.75054e+07	1.02869e+07	9.25969e+06	9.46355e+06	1.30379e+07	1.472e+07	1.66429e+07	1.90448e+07	2.81041e+07	2.46385e+07	3.28415e+07	2.41542e+07	2.94548e+07	2.23767e+07	2.06762e+07	2.08053e+07	2.26474e+07	2.10393e+07	2.19364e+07	2.131e+07	2.08839e+07	2.20122e+07
93	Naringenin chalcone	121890	227182	174356	140724	180767	138466	127825	138024	150435	165231	132306	153685	175527	237932	190569	162054	183068	186373	264837	333111	306294	225400	298428	183193	215582	306322	309842	206064	194577	218098	293273	268569	269420	283783	254848	284665	275537	290816	267970
94	Omeprazole	37955.5	45243.3	65992.8	50135.8	57964.8	55670.7	133465	174767	152979	45304.3	38442.5	37093.6	100864	102851	110336	138644	183045	178484	24576.3	34404.4	28114.5	42191.7	61862.1	40278.3	50117.3	94157.8	64832.4	95954.5	82537.7	105320	60854.2	70536.5	69791.6	64595.5	72600	57450.9	68146.5	65484.3	69231.9
95	Atractylenolide II	8.63724e+06	6.25542e+06	6.56409e+06	8.93691e+06	9.01695e+06	7.03928e+06	8.95779e+06	1.09676e+07	1.07902e+07	8.47096e+06	6.56939e+06	7.79038e+06	7.44273e+06	6.55821e+06	6.0461e+06	9.44933e+06	8.48869e+06	7.03178e+06	3.13487e+07	3.0549e+07	2.6192e+07	7.96836e+06	7.09571e+06	7.58119e+06	7.07889e+06	7.72262e+06	8.23404e+06	1.05775e+07	1.12759e+07	8.29851e+06	1.07999e+07	1.11958e+07	1.21671e+07	9.68514e+06	1.02278e+07	1.10299e+07	1.20037e+07	1.06874e+07	1.09331e+07
96	Atractylenolide I	2.76862e+06	3.14609e+06	2.95293e+06	2.06922e+06	2.51295e+06	2.95628e+06	1.46328e+06	1.60651e+06	1.65242e+06	2.40556e+06	2.36397e+06	2.64623e+06	2.33143e+06	2.61916e+06	2.42901e+06	2.05646e+06	2.17025e+06	2.13685e+06	2.97864e+06	3.28834e+06	3.43591e+06	2.43493e+06	3.02566e+06	2.29708e+06	2.76041e+06	2.94204e+06	2.68322e+06	2.19844e+06	1.97162e+06	2.21432e+06	2.64713e+06	2.50449e+06	2.58994e+06	2.60673e+06	2.58565e+06	2.58319e+06	2.56057e+06	2.59972e+06	2.57948e+06
97	Atractylenolide III	594673	742220	1.02595e+06	598604	801291	686500	610704	445637	484247	1.03678e+06	1.12437e+06	1.50864e+06	735903	661800	610423	323456	228823	360628	1.58892e+06	2.24563e+06	3.01332e+06	1.82783e+06	2.49903e+06	2.30598e+06	997251	1.50071e+06	1.69568e+06	1.29759e+06	1.23375e+06	1.63798e+06	1.23573e+06	1.23573e+06	1.23573e+06	1.23573e+06	1.23573e+06	1.23573e+06	1.23573e+06	1.23573e+06	1.23573e+06
98	Guanine	1.63241e+07	2.23065e+07	1.77565e+07	1.61099e+07	1.60301e+07	1.64261e+07	2.05377e+07	1.9075e+07	1.64592e+07	3.22313e+07	3.65869e+07	3.38957e+07	3.71372e+07	3.04128e+07	2.99479e+07	1.97953e+07	2.80844e+07	2.41993e+07	6.85113e+07	5.15936e+07	4.92476e+07	4.40541e+07	5.07713e+07	4.32612e+07	4.7439e+07	4.97558e+07	5.06843e+07	3.48617e+07	4.53893e+07	4.35662e+07	2.56575e+07	3.23772e+07	3.30385e+07	2.68361e+07	3.29816e+07	3.2172e+07	3.28144e+07	2.57352e+07	2.98918e+07
99	L-Isoleucine	980773	970425	1.14582e+06	590743	600245	700236	871330	699798	704449	1.06138e+06	1.16323e+06	879043	785290	721147	565041	763940	773282	612697	9.97987e+06	1.01308e+07	8.73795e+06	938442	762507	941791	955422	738157	872521	876335	645983	828149	2.43875e+06	2.66998e+06	2.17994e+06	2.54682e+06	2.62494e+06	2.61732e+06	2.37428e+06	2.27949e+06	2.66107e+06
100	Melatonine	3.69734e+06	2.72496e+06	3.30875e+06	1.50588e+06	1.78824e+06	1.28548e+06	2.17333e+06	2.75391e+06	3.61192e+06	3.65431e+06	3.72586e+06	3.75265e+06	2.78178e+06	2.26666e+06	2.80139e+06	1.86391e+06	2.68992e+06	1.9522e+06	3.94353e+06	4.34061e+06	3.90046e+06	2.29603e+06	2.43718e+06	3.25087e+06	2.58829e+06	2.78148e+06	3.3023e+06	2.19634e+06	2.85575e+06	2.49527e+06	2.27973e+06	2.26787e+06	2.25166e+06	2.26672e+06	2.29709e+06	2.27571e+06	2.21066e+06	2.41326e+06	2.17128e+06
101	Adenine	1.31697e+06	1.82205e+06	1.47389e+06	2.19253e+06	2.07369e+06	1.52223e+06	2.35147e+06	2.43467e+06	2.36911e+06	1.39976e+06	1.58502e+06	1.42217e+06	1.27399e+06	1.17658e+06	1.22041e+06	1.24817e+06	1.96584e+06	1.36996e+06	2.59545e+07	2.69676e+07	2.56842e+07	1.54368e+06	1.85254e+06	1.74387e+06	3.32032e+06	2.79863e+06	3.29244e+06	1.69094e+06	1.51851e+06	1.39942e+06	5.03561e+06	5.52043e+06	5.08302e+06	5.49578e+06	5.39751e+06	5.14393e+06	5.18444e+06	5.33184e+06	5.25638e+06
102	L-Tryptophan	32842.3	25525.2	43042.6	99514.7	97022.2	10492.1	168437	210233	208309	21350.3	51742.4	27869.5	152670	105817	122267	151544	151471	257140	14445.3	9085.13	8323.26	59943.9	84356	64616.8	171041	195270	176904	129292	171965	171325	116223	140207	153222	137411	110327	121763	131717	177939	107058
103	Cordycepin	139557	79830.3	165522	108112	87127.8	141553	275645	174398	210256	152445	126290	191531	177202	143187	256786	203889	138037	159402	175051	123820	150878	273077	325275	211987	380315	351933	279610	171347	174257	212138	189858	241788	128782	224274	197853	243007	182762	162343	215182
104	Paeonolide	133990	224649	208283	140128	86561.4	287391	164956	144133	160540	136792	174308	171423	227470	188487	229127	157181	467227	349070	198182	168105	186517	147738	111363	197694	93754.8	117557	137949	112961	167910	80279.5	158917	169622	198135	204233	133893	202372	189669	202990	136340
105	Laetanine	5.30842e+06	3.04643e+06	5.26146e+06	5.87037e+06	5.75466e+06	4.85365e+06	1.20641e+07	1.718e+07	1.37668e+07	3.49265e+06	3.40468e+06	4.11195e+06	3.03343e+06	3.06538e+06	2.23731e+06	5.5649e+06	3.87548e+06	5.93569e+06	2.20143e+07	1.78563e+07	1.86315e+07	2.94464e+06	2.6339e+06	4.09561e+06	4.09108e+06	3.24804e+06	3.02159e+06	8.06987e+06	6.11004e+06	1.00247e+07	7.38191e+06	6.26691e+06	5.90866e+06	6.56781e+06	6.40023e+06	7.81834e+06	6.0272e+06	7.19892e+06	6.00508e+06
106	Spinosin	1.33223e+06	716702	865925	335250	571813	1.81304e+06	459952	840065	310101	755210	706404	745433	998337	786960	902121	647567	587336	486702	1.29432e+06	1.22637e+06	1.39334e+06	685367	487566	466544	622976	648261	652661	550952	702572	418254	584588	483521	520443	569124	646364	649404	633603	834113	279353
107	L-Threonine	1.94115e+06	2.2411e+06	1.61289e+06	3.12179e+06	2.22102e+06	615717	1.93558e+06	1.34397e+06	1.69402e+06	2.02949e+06	2.2471e+06	2.80005e+06	2.54804e+06	1.41875e+06	1.44557e+06	2.55469e+06	2.21301e+06	1.03447e+06	2.97404e+06	4.94195e+06	2.83844e+06	1.89868e+06	978583	2.41121e+06	1.12825e+06	2.15618e+06	2.04967e+06	1.77169e+06	2.60255e+06	2.13268e+06	1.45446e+06	1.19463e+06	1.34818e+06	1.37355e+06	1.29469e+06	1.38168e+06	1.20112e+06	1.36748e+06	1.37917e+06
108	Dihydroartemisinin	44284.3	44008.1	47755.6	76165.6	94980.2	72199.7	51606.2	88788.6	92144.8	73046.1	75713	94313.5	51869.7	67957	74650.2	67690.1	49885.6	78308.9	161622	183889	168354	57303.8	83752.6	100264	65951.6	55624.5	72832.3	64207.4	82378.8	93083.8	68113	75276.5	71400.6	71037.6	72198.3	71425.4	71521.5	63355.3	80365.7
109	Spermine	8.57064e+06	8.16918e+06	7.36349e+06	8.06426e+06	7.69848e+06	4.71595e+06	3.81895e+06	3.60715e+06	4.43522e+06	8.0432e+06	9.10116e+06	8.1375e+06	6.48014e+06	5.46143e+06	6.58559e+06	5.26095e+06	4.89258e+06	5.21461e+06	2.26752e+06	1.86259e+06	2.27982e+06	7.8163e+06	8.57233e+06	7.93096e+06	3.34296e+06	2.52228e+06	3.32808e+06	3.20437e+06	2.98586e+06	3.71846e+06	4.85775e+06	4.41817e+06	4.62897e+06	4.79287e+06	4.23786e+06	4.41497e+06	4.54075e+06	4.51253e+06	4.98893e+06
110	Cytosine	934892	881891	850859	951281	1.07767e+06	819416	1.03333e+06	950772	1.18587e+06	954555	984935	956673	871328	825369	1.15802e+06	1.07526e+06	972405	1.29358e+06	1.59988e+06	2.48038e+06	1.89336e+06	1.07506e+06	1.15539e+06	1.08064e+06	1.06586e+06	833967	962136	1.48564e+06	1.27667e+06	1.24783e+06	955991	1.08236e+06	1.02308e+06	1.03659e+06	1.19232e+06	1.00848e+06	989108	926487	1.14317e+06
111	Isoxanthohumol	3.25752e+06	4.38409e+06	4.88911e+06	2.01548e+06	2.30913e+06	2.56749e+06	3.98972e+06	3.50776e+06	4.15233e+06	3.55494e+06	2.38566e+06	3.01052e+06	3.50172e+06	3.89463e+06	3.83045e+06	3.70965e+06	6.57489e+06	4.8654e+06	5.17097e+06	4.03221e+06	5.07381e+06	4.20237e+06	2.95849e+06	4.00195e+06	4.44427e+06	4.52704e+06	5.52226e+06	2.323e+06	2.22269e+06	3.41777e+06	3.10055e+06	3.14481e+06	3.12167e+06	3.11761e+06	3.12779e+06	3.12004e+06	3.11637e+06	3.15143e+06	3.09721e+06
112	Troxerutin	273593	208791	260100	241762	243421	253301	190556	198774	209709	226972	337375	264961	262251	195000	233656	127350	245661	267146	718549	561146	575970	266949	261374	296914	246754	199170	186713	214373	262970	234252	247139	245488	275864	215879	300142	299965	219967	254306	246819
113	Cichoric acid	302399	214153	249126	330972	391393	541237	358893	200765	308659	455466	596968	565928	379593	297775	343810	322227	338951	370130	72100.3	48499.2	120772	692936	426521	586403	318223	209542	348396	313474	390387	268967	345722	430787	351308	358301	347314	415865	377184	355419	379035
114	Phloridzin	4.43029e+06	3.72746e+06	3.78853e+06	4.06252e+06	3.54681e+06	3.21223e+06	4.54776e+06	3.78155e+06	4.25067e+06	4.52507e+06	4.16849e+06	3.37788e+06	4.65391e+06	5.29355e+06	4.3293e+06	5.49121e+06	5.31254e+06	5.11381e+06	4.67777e+06	5.32133e+06	5.87013e+06	4.10621e+06	4.13195e+06	4.57272e+06	2.84079e+06	3.94867e+06	3.75632e+06	2.98443e+06	3.90365e+06	3.6472e+06	5.12449e+06	5.43457e+06	5.51543e+06	4.78479e+06	4.78558e+06	5.62519e+06	5.23084e+06	5.47723e+06	5.0086e+06
115	Yunaconitine	482783	562989	397451	747273	531607	580688	721775	717927	680655	569179	650699	682844	999668	792717	754510	816025	684347	820133	104658	111854	117750	735419	559700	577506	463981	432437	444115	745594	786278	675234	335506	473313	435280	470482	394380	369911	404132	369426	488139
116	2-Adamantanone	1.94726e+06	1.86833e+06	1.65361e+06	1.81153e+06	1.48783e+06	1.64577e+06	2.08236e+06	2.27445e+06	2.11003e+06	2.00853e+06	2.12759e+06	2.05672e+06	1.35434e+06	1.5392e+06	1.50772e+06	2.20013e+06	2.00467e+06	1.80739e+06	24679.4	316238	84843	2.11676e+06	1.88259e+06	2.07894e+06	1.42746e+06	1.29898e+06	1.48356e+06	1.93637e+06	1.84871e+06	2.31178e+06	1.64975e+06	1.54834e+06	1.59973e+06	1.62142e+06	1.58812e+06	1.5038e+06	1.73648e+06	1.44752e+06	1.70795e+06
117	Agarotetrol	1.41516e+06	1.44303e+06	1.60542e+06	1.47491e+06	1.63603e+06	869967	2.3077e+06	2.20286e+06	2.07614e+06	1.6823e+06	1.83179e+06	2.208e+06	1.34796e+06	1.44674e+06	1.52183e+06	1.99634e+06	1.60348e+06	1.37545e+06	3.69827e+06	5.57525e+06	6.35721e+06	1.50972e+06	1.87018e+06	1.70381e+06	1.93934e+06	2.51816e+06	1.9196e+06	2.88329e+06	2.58042e+06	2.80634e+06	1.75379e+06	1.75379e+06	1.75379e+06	1.75379e+06	1.75379e+06	1.75379e+06	1.75379e+06	1.75379e+06	1.75379e+06
118	Hesperetin 5-O-glucoside	1.90053e+07	1.3839e+07	1.06305e+07	1.27732e+07	1.62593e+07	1.6894e+07	1.32387e+07	1.6577e+07	1.3705e+07	1.59871e+07	1.95055e+07	1.54235e+07	1.76076e+07	1.75225e+07	1.89136e+07	1.99383e+07	2.03557e+07	1.66564e+07	5.83821e+06	5.22257e+06	4.49072e+06	1.4094e+07	1.14865e+07	1.51006e+07	1.38155e+07	1.48073e+07	1.4368e+07	1.13375e+07	1.36454e+07	1.18319e+07	1.65959e+07	2.13045e+07	1.59063e+07	1.76302e+07	1.80302e+07	1.53011e+07	1.96741e+07	1.86103e+07	1.73571e+07
119	Diisopropyl adipate	1.96266e+06	1.8923e+06	1.77691e+06	1.47669e+06	1.63843e+06	1.61179e+06	867438	908772	841758	1.64611e+06	1.65723e+06	1.65674e+06	1.54806e+06	1.63656e+06	1.63794e+06	1.06461e+06	1.18338e+06	1.2741e+06	2.50845e+06	2.80885e+06	2.50609e+06	1.75303e+06	1.88555e+06	1.4705e+06	1.79385e+06	1.89168e+06	1.8793e+06	1.40464e+06	1.17293e+06	1.25864e+06	1.60234e+06	1.48886e+06	1.68735e+06	1.61273e+06	1.58078e+06	1.6472e+06	1.46518e+06	1.67962e+06	1.55392e+06
120	8-O-Acetylharpagide	207177	252827	283082	284090	256877	274699	340343	333899	352526	315052	279515	354431	278671	222529	286985	340118	237450	372868	553292	561836	478867	281127	275829	277746	319574	290870	319162	277804	361612	363988	399656	373444	399573	387473	371535	473955	379573	390792	367287
121	Pinoresinol 4-O-glucoside	323400	306364	260162	3.31923e+06	1.67331e+06	1.38856e+06	3.73897e+06	4.59381e+06	5.19983e+06	160346	261564	207941	2.65499e+06	1.66974e+06	1.76955e+06	3.75929e+06	2.62296e+06	4.74213e+06	115901	154220	71706.9	1.4479e+06	626593	511742	3.21294e+06	4.27433e+06	3.71158e+06	4.65772e+06	6.79593e+06	5.60165e+06	2.75358e+06	3.01991e+06	3.15008e+06	3.25494e+06	2.64452e+06	2.92627e+06	2.91002e+06	2.96695e+06	3.06859e+06
122	Germacrone	537770	651213	780813	1.02595e+06	1.12822e+06	1.42633e+06	975006	1.01309e+06	911973	415125	383353	432571	1.30621e+06	1.43559e+06	1.56396e+06	1.22411e+06	1.56775e+06	1.4134e+06	181555	189574	183411	419169	538816	435593	1.04288e+06	1.44615e+06	1.41834e+06	1.18689e+06	917528	972887	809127	809127	809127	809127	809127	809127	809127	809127	809127
123	Salicylic acid	9.41722e+06	8.61078e+06	1.0697e+07	9.45631e+06	8.92962e+06	1.03002e+07	9.10677e+06	9.21563e+06	9.72086e+06	9.88142e+06	9.74927e+06	8.53268e+06	9.7545e+06	1.01906e+07	9.36893e+06	1.05606e+07	1.04032e+07	9.99584e+06	1.0147e+06	969541	769670	1.14253e+07	1.02625e+07	1.10732e+07	8.64118e+06	9.25819e+06	9.35022e+06	9.5222e+06	8.33333e+06	1.03453e+07	9.85204e+06	9.42025e+06	9.85988e+06	8.38641e+06	9.95156e+06	8.58481e+06	1.04502e+07	9.01658e+06	9.83227e+06
124	Kahweol	1.04749e+06	1.01783e+06	1.2303e+06	602782	761195	875769	1.00231e+06	1.12294e+06	1.18118e+06	728981	850398	904621	645116	670998	695936	1.48822e+06	1.79618e+06	1.21352e+06	566833	540890	547936	768154	758327	547906	889841	1.15495e+06	1.15305e+06	823951	830236	876006	629255	625793	590218	579802	591964	682390	581458	628339	601098
125	D-Glutamic acid	597843	488292	444490	698043	700991	725551	861698	592945	881862	578702	745197	596564	789481	763000	782645	1.01483e+06	854018	755713	245009	291647	304933	639391	455693	467691	502685	532015	504176	679680	719097	831543	694048	680437	727910	705242	699547	714300	675084	750201	660270
126	Sophoridine	1.32976e+06	1.81452e+06	1.71915e+06	1.51005e+06	1.3354e+06	1.1085e+06	2.21372e+06	2.47704e+06	2.11631e+06	2.24896e+06	2.73871e+06	2.33995e+06	1.85371e+06	1.65728e+06	2.15868e+06	1.23735e+06	1.4488e+06	1.71535e+06	1.95496e+06	2.6974e+06	3.12828e+06	2.28818e+06	1.98865e+06	3.42972e+06	1.97456e+06	1.87001e+06	1.41314e+06	1.81098e+06	2.19994e+06	2.37417e+06	927562	957060	1.0036e+06	956273	956305	1.03306e+06	793399	1.01532e+06	1.00397e+06
127	Corynoxine	167167	317323	245194	168414	259455	194769	152271	147934	125175	201895	190476	160507	174961	200366	182337	198031	158755	174928	49148.2	33854.4	51402.1	204631	161563	163465	123015	197233	74715.4	123289	214679	130039	123506	132111	127373	129237	125301	128042	127928	146676	111577
128	Phellodendrine	542822	448461	551122	593965	443436	303482	601373	706143	496618	401107	344153	303169	448726	387909	510668	225962	325425	338493	605825	676638	394381	552113	445329	521860	380130	202643	429288	550475	275776	523827	489582	351809	449571	442016	458328	481934	276097	466778	506086
129	S-Methyl-L-cysteine sulfoxide	108183	174081	113831	96174.6	164489	164848	191312	227852	122382	294096	270652	258027	328522	304931	299194	145589	172018	219661	501399	434300	377286	355958	442798	239067	458748	559647	352326	417132	391897	394374	219793	205903	175920	214704	184274	222085	196645	213280	195910
130	Micheliolide	907065	1.05206e+06	1.15735e+06	652735	615276	709446	1.15251e+06	950934	1.13711e+06	915525	644343	790265	1.058e+06	1.01171e+06	940848	1.28927e+06	1.46246e+06	1.12604e+06	828378	917714	1.03882e+06	935315	828769	1.11451e+06	1.08138e+06	1.25881e+06	1.13984e+06	602195	745131	929289	651432	755600	896080	705857	762192	735327	764898	726280	737491
131	1-O-Acetylbritannilactone	195722	185451	191371	254275	199979	169020	142210	185032	152423	171385	185460	209332	162966	167411	141771	200131	192191	206284	88257.2	85330.5	110423	141765	136475	187802	157798	150919	154970	67599.6	98090.1	109651	192483	182674	187381	138219	189199	192251	156905	159691	224156
132	Trifolirhizin	970330	1.42712e+06	1.98154e+06	1.31547e+06	1.3483e+06	1.25805e+06	1.46953e+06	1.60142e+06	1.57707e+06	1.04193e+06	1.44725e+06	1.89361e+06	744653	1.13628e+06	1.37068e+06	1.38795e+06	1.26984e+06	1.30451e+06	1.96212e+06	3.30999e+06	2.27462e+06	1.18953e+06	1.30156e+06	1.47491e+06	1.22506e+06	1.29861e+06	1.54957e+06	1.42234e+06	1.40887e+06	1.24337e+06	1.61353e+06	1.43261e+06	1.50368e+06	1.53044e+06	1.52194e+06	1.56123e+06	1.42283e+06	1.61607e+06	1.48164e+06
133	N-Acetyl-L-Proline	79070	99063.4	124059	125524	140626	125792	123083	108208	116401	102245	143792	145475	149356	150737	139336	153505	124600	189618	181445	227371	266364	140297	150860	174342	149845	140242	137547	234005	212995	245992	134631	111476	126049	125993	128765	110262	125874	138168	114437
134	D-cycloserine	9.37569e+06	8.77932e+06	8.47682e+06	9.86702e+06	9.02947e+06	6.59521e+06	1.45213e+07	1.63277e+07	1.08192e+07	8.38869e+06	1.11458e+07	7.41182e+06	9.61518e+06	8.87237e+06	8.75733e+06	8.01634e+06	8.87913e+06	1.07314e+07	3.66678e+07	4.88859e+07	3.33699e+07	9.61266e+06	9.84811e+06	8.15816e+06	1.16947e+07	1.13188e+07	1.04239e+07	9.49173e+06	9.82983e+06	8.94169e+06	1.21429e+07	1.22264e+07	1.64761e+07	1.21872e+07	1.70989e+07	1.14979e+07	1.17835e+07	1.33702e+07	1.41317e+07
135	Aurantio-obtusin	5.91454e+06	1.05976e+07	6.74364e+06	5.94011e+06	7.91994e+06	6.76436e+06	4.8327e+06	5.23532e+06	5.98111e+06	4.79442e+06	4.26829e+06	5.2368e+06	4.44679e+06	6.77678e+06	5.48126e+06	5.63384e+06	5.67504e+06	6.67565e+06	1.6237e+07	1.55324e+07	1.85723e+07	5.82216e+06	7.58148e+06	5.05485e+06	9.48561e+06	9.68857e+06	9.94388e+06	5.0154e+06	3.66735e+06	4.35731e+06	8.09525e+06	8.39059e+06	8.65541e+06	7.94645e+06	8.36437e+06	8.09264e+06	7.96539e+06	8.85635e+06	8.09722e+06
136	Sodium danshensu	169605	165092	160150	116701	133049	211869	144082	94668.4	148681	131919	159923	149384	207353	171580	197855	156463	164304	135679	239266	279575	242465	135509	115312	141842	158730	158691	165363	119066	134407	136358	147082	147082	147082	147082	147082	147082	147082	147082	147082
137	Dehydroevodiamine	1.83559e+07	1.21206e+07	1.33684e+07	1.45548e+07	2.04559e+07	1.31232e+07	1.19521e+07	8.41178e+06	8.29627e+06	1.49992e+07	9.76464e+06	1.37767e+07	2.11676e+07	2.12958e+07	1.66294e+07	1.64501e+07	1.15959e+07	1.16376e+07	1.2419e+07	8.13387e+06	9.15766e+06	1.19635e+07	1.04357e+07	1.4771e+07	8.93588e+06	1.36789e+07	1.36378e+07	9.8639e+06	1.71147e+07	4.91668e+06	1.23985e+07	1.10987e+07	1.5176e+07	1.39054e+07	1.12643e+07	1.49768e+07	1.11122e+07	1.07095e+07	1.53468e+07
138	Xanthohumol	12579.3	12103.7	11234.8	9783.07	9646.92	6284.18	6917.05	10673.1	8472.6	8421.12	12462.7	11302.6	10883.8	12088.9	13878.6	13884.9	15618.8	13394.8	20522.5	17667.6	17257.9	17028.9	12125.4	9775.3	9725.63	17526.4	15015.8	11958.9	9075.42	7803.51	15997.7	11067.3	16332.6	8496.94	16645.9	14336.9	11685.1	11735.3	15920.9
139	Dehydrotumulosic acid	908433	923825	1.11326e+06	1.1781e+06	1.38375e+06	1.2348e+06	1.21158e+06	1.28927e+06	1.36275e+06	732758	834020	831750	1.02557e+06	1.22592e+06	1.30333e+06	1.42766e+06	1.78596e+06	1.5005e+06	389950	394006	432217	771892	983871	794640	966256	1.12757e+06	1.10424e+06	937151	983099	1.07415e+06	715981	706046	755075	695705	748500	732633	709462	716888	721160
140	DL-Mevalonolactone	386337	432146	495630	559983	573124	544671	635090	475947	500968	551963	671350	630133	502394	559507	533790	542240	490952	478699	2.51834e+06	2.9837e+06	3.07253e+06	922055	679281	691270	445120	397490	487279	885444	879139	763030	529489	550970	432653	590038	520119	507463	561143	458776	558157
141	5-Hydroxymethylfurfural	1.12436e+07	1.28012e+07	1.185e+07	1.58302e+07	1.58672e+07	1.13725e+07	1.34134e+07	1.57161e+07	1.36371e+07	1.43401e+07	1.6659e+07	1.6828e+07	1.38103e+07	1.37136e+07	1.20955e+07	1.42884e+07	1.25168e+07	1.26265e+07	3.2502e+07	3.08648e+07	3.62821e+07	1.80987e+07	1.46821e+07	1.77432e+07	1.19394e+07	1.35368e+07	1.29448e+07	1.80659e+07	1.73845e+07	1.96967e+07	1.46653e+07	1.38702e+07	1.43326e+07	1.44995e+07	1.43489e+07	1.42821e+07	1.42214e+07	1.3739e+07	1.49503e+07
142	Jatrorrhizine hydrochloride	3.96746e+07	3.43254e+07	4.54486e+07	3.36567e+07	2.44864e+07	3.33727e+07	2.92961e+07	3.07198e+07	2.97338e+07	3.52655e+07	4.22204e+07	4.8393e+07	3.1843e+07	3.01267e+07	3.21528e+07	2.85234e+07	2.91932e+07	2.64721e+07	7.54067e+07	8.32609e+07	8.74455e+07	4.45722e+07	3.65514e+07	4.33767e+07	3.01688e+07	2.53259e+07	2.59968e+07	3.79617e+07	3.71598e+07	3.79983e+07	2.98177e+07	3.23657e+07	3.12168e+07	2.99474e+07	3.42853e+07	3.07841e+07	3.114e+07	3.31533e+07	2.88085e+07
143	(-)-Syringaresinol di-O-glucoside	439934	201147	136561	210196	390309	133133	216659	223300	302621	289981	378362	707095	461183	194137	106948	662206	252839	207837	1.56268e+06	1.8842e+06	719126	87803.3	243046	352293	139180	240622	273159	369470	238237	436184	236366	164165	165931	108680	246447	166109	191864	177043	173775
144	Forskolin	448459	403430	445065	264362	290185	319533	142146	134188	184210	503803	422419	713703	313403	249481	248127	194132	121216	125177	1.40806e+06	1.29471e+06	817867	441929	553848	328989	317589	352390	278647	395857	267020	349846	395843	383245	447662	437837	390072	432872	402876	340387	475695
145	Angeloylgomisin H	2691.39	1292.92	3516.66	1398.79	568.78	4585.25	2663.94	2364.67	1777.74	4349.05	3401.4	4341.75	2507.04	3582.07	1912.22	2686.39	2974.3	4043.84	5734.98	5912.98	3949.7	2516.27	2055.59	1235.2	2376.26	1461.54	1093.04	2096.68	2552.91	2246.28	4030.47	1988.5	2326.59	3467.76	2742.48	2629.61	2120.74	2659.2	3596.94
146	Pyridoxal	103165	128006	85277.7	176027	177265	209405	145002	130547	140922	133676	121736	83707.3	144933	182950	142769	307608	302293	283319	76187.7	65357.7	75349.1	114990	97815.3	82594.4	190211	178401	145657	144332	136504	137124	179120	117657	135419	138193	103679	151444	187748	122195	134133
147	Uracil	3.69117e+06	4.13431e+06	3.57619e+06	4.35818e+06	4.14194e+06	4.42226e+06	4.57052e+06	3.91038e+06	4.01372e+06	4.78582e+06	4.83048e+06	5.54067e+06	4.08118e+06	3.92814e+06	3.97784e+06	3.54993e+06	3.3896e+06	3.48468e+06	1.21995e+07	1.4221e+07	1.35885e+07	5.92155e+06	4.83111e+06	5.26893e+06	3.30844e+06	3.05582e+06	3.10023e+06	5.67595e+06	5.18248e+06	5.89737e+06	2.90335e+06	3.29548e+06	3.00601e+06	3.03314e+06	3.24637e+06	3.05405e+06	2.94775e+06	3.24479e+06	2.98279e+06
148	Punicalin	404603	613081	466043	413674	581329	439604	584872	533295	596256	386286	535692	579755	312199	539606	376263	565037	526826	429511	1.36838e+06	1.45912e+06	1.4487e+06	580188	613145	583860	512553	375586	396444	667124	590923	581811	685325	391904	748629	596394	601822	588845	589377	647240	486962
149	Metformin	2.66754e+06	3.19751e+06	2.92116e+06	4.10281e+06	3.65682e+06	3.52212e+06	3.53342e+06	4.72031e+06	3.77426e+06	3.72371e+06	3.61565e+06	2.88846e+06	3.01543e+06	4.2907e+06	3.12992e+06	3.39398e+06	3.57483e+06	3.02816e+06	6.85863e+06	6.78357e+06	6.81613e+06	4.0552e+06	4.56731e+06	3.50135e+06	3.8261e+06	3.48122e+06	2.93495e+06	4.98898e+06	4.38575e+06	3.32695e+06	3.3167e+06	2.57449e+06	3.576e+06	2.89885e+06	3.0757e+06	3.02844e+06	2.82957e+06	3.15988e+06	3.13351e+06
150	Esculentoside A	329717	121820	176586	334648	306086	429981	154308	125788	136875	163787	136646	200235	186890	225985	173451	86511.2	74844.5	90990.7	18927	21907.6	10828.4	97781.5	128514	109035	99686.1	147777	135917	128184	201492	111440	85100.4	91251.9	85885.1	87065.1	93155.4	92996.5	82263.8	91075.5	85719.2
151	Scopolamine HBr trihydrate	8074.56	5627.7	4131.96	668705	674071	670054	32353.3	48410	38903.1	1367.16	2610.21	1619.4	37877.8	34869	39260.1	48567.3	53029.1	74187.4	6180.35	3009.44	6310.76	3849.1	1450.18	4007.22	26629.1	31730.7	19779.9	30682.4	37631.1	31742.5	53895.3	58187.7	56041.3	54649.7	59244.7	61535.6	52055.2	56156.9	56219.1
152	Deoxyadenosine monophosphate	2.17532e+06	2.62473e+06	2.43424e+06	594439	368324	595695	1.33686e+06	1.02805e+06	1.17888e+06	1.40867e+06	2.26915e+06	1.6076e+06	1.14262e+06	895794	939212	1.38755e+06	1.70524e+06	1.42925e+06	1.47689e+06	627979	1.01786e+06	1.68045e+06	1.60328e+06	565418	1.0685e+06	1.15426e+06	1.12953e+06	1.09322e+06	866781	1.03175e+06	845401	980481	971461	850535	875341	977130	796261	943567	964711
153	Orotic acid	5.06918e+06	4.25316e+06	3.92658e+06	6.73366e+06	5.24767e+06	5.07217e+06	4.29951e+06	4.47188e+06	3.79487e+06	4.7667e+06	6.11875e+06	3.97253e+06	4.701e+06	4.03582e+06	4.22846e+06	5.03766e+06	3.35638e+06	4.35111e+06	1.13931e+07	1.24899e+07	1.13478e+07	5.45281e+06	4.14202e+06	5.19599e+06	4.22131e+06	3.78329e+06	3.37837e+06	5.01563e+06	6.08517e+06	5.43745e+06	5.23962e+06	4.99872e+06	5.11981e+06	5.13124e+06	5.10052e+06	5.12801e+06	5.11945e+06	5.50321e+06	4.77095e+06
154	Cytidine	2.53303e+06	2.31883e+06	2.97106e+06	4.08037e+06	3.09327e+06	3.67324e+06	1.99699e+06	2.8191e+06	2.79567e+06	3.23993e+06	3.2109e+06	3.82005e+06	3.08153e+06	2.40909e+06	3.12712e+06	2.4117e+06	2.44346e+06	2.41965e+06	8.09186e+06	6.83775e+06	7.75672e+06	3.952e+06	4.27514e+06	3.04777e+06	2.79076e+06	2.34769e+06	1.80904e+06	4.9043e+06	2.85988e+06	2.80562e+06	3.34102e+06	3.15378e+06	3.09653e+06	3.35931e+06	3.05668e+06	3.37671e+06	3.36737e+06	2.94337e+06	3.36411e+06
155	Steviol-19-O-glucoside	318449	193014	229248	242832	250373	285488	165325	145952	184874	192894	223693	235551	242740	194955	254718	179603	203453	167303	8879.93	4160.88	5778.28	176105	183538	204498	183519	165606	147070	102797	142456	141844	98120.9	94977.9	99433.5	113182	99657.5	88012.1	98345	87903.9	116047
156	Rubusoside	121406	217712	317251	79680.9	94047.3	126286	162138	134964	208125	172650	242275	238961	107631	153253	156550	118839	137492	128206	25657.5	25297.7	44025.2	221578	217834	261932	200808	201186	256896	199826	190916	255819	116987	116987	116987	116987	116987	116987	116987	116987	116987
157	Sophocarpine	2.03608e+06	2.1171e+06	1.894e+06	2.15526e+06	1.79106e+06	1.74349e+06	1.9354e+06	2.07573e+06	2.0546e+06	2.46868e+06	2.3254e+06	2.27294e+06	1.88484e+06	1.63605e+06	1.64403e+06	1.28112e+06	1.65854e+06	1.46667e+06	2.50633e+06	2.11553e+06	2.32823e+06	2.44141e+06	2.33355e+06	2.47761e+06	1.35291e+06	1.37452e+06	1.49523e+06	1.36135e+06	1.70624e+06	1.40694e+06	1.33455e+06	1.49369e+06	1.20995e+06	1.56307e+06	1.44376e+06	1.42781e+06	1.42592e+06	1.28733e+06	1.41657e+06
158	Demethylwedelolactone	2.16302e+06	2.29917e+06	1.79356e+06	2.91599e+06	2.39233e+06	1.16072e+06	1.51631e+06	1.72392e+06	1.66383e+06	2.63502e+06	1.86365e+06	2.11492e+06	1.62787e+06	1.90287e+06	2.2704e+06	1.94882e+06	2.06472e+06	1.37695e+06	1.27193e+06	1.63535e+06	1.80918e+06	2.50527e+06	2.34968e+06	2.42477e+06	1.77098e+06	1.28914e+06	1.83533e+06	1.88616e+06	1.85157e+06	2.22913e+06	2.34384e+06	1.79868e+06	1.96404e+06	1.74922e+06	1.99973e+06	2.14388e+06	1.41588e+06	2.47449e+06	2.03936e+06
159	Imidazole-4-acetic acid	8.33484e+06	8.43328e+06	1.0479e+07	1.158e+07	1.009e+07	6.98777e+06	8.70884e+06	9.7671e+06	8.99498e+06	8.12906e+06	1.13907e+07	1.105e+07	1.00984e+07	9.76454e+06	9.38444e+06	9.03711e+06	7.50021e+06	9.77237e+06	2.3166e+07	2.46758e+07	2.38779e+07	1.16187e+07	1.07414e+07	1.1981e+07	8.51354e+06	9.44945e+06	8.96832e+06	1.03085e+07	1.20898e+07	1.11013e+07	9.88202e+06	9.73657e+06	9.94007e+06	1.01209e+07	1.07368e+07	9.11279e+06	1.08127e+07	9.43093e+06	9.92156e+06
160	Picroside III	3.37456e+07	1.56888e+07	3.25126e+07	2.03345e+07	4.82124e+07	2.82423e+07	1.92185e+07	2.63649e+07	4.23806e+07	3.84531e+07	2.58032e+07	2.80327e+07	4.36207e+07	2.90577e+07	3.21204e+07	1.4501e+07	1.54478e+07	1.54635e+07	4.22917e+06	5.02887e+06	6.44219e+06	1.95754e+07	1.56516e+07	2.31509e+07	9.71798e+06	7.88469e+06	1.05979e+07	1.76073e+07	2.06616e+07	2.9425e+07	1.20861e+07	7.71874e+06	1.16138e+07	8.77809e+06	1.02704e+07	1.52574e+07	1.29511e+07	5.44976e+06	1.26318e+07
161	Shanzhiside methyl ester	540314	709771	424975	1.63675e+06	1.38262e+06	860480	716739	1.21774e+06	945712	628199	780776	503791	1.18611e+06	1.12004e+06	695831	1.14664e+06	1.06166e+06	786992	22315.2	42419.9	37915.7	787186	525787	505545	291796	225430	196422	732234	524138	607619	281603	416110	391090	281816	339219	281678	336764	362171	362245
162	Traumatic acid	172475	169544	180064	204241	191237	191993	109777	100239	111496	206660	234968	234124	212683	187316	166087	146292	94567.4	128592	104263	110890	151419	287026	325881	359362	288829	259009	368430	191010	218017	207862	200039	189636	192072	204486	197352	201744	174211	206081	198394
163	Tolbutamide	3.5818e+07	3.76147e+07	3.3499e+07	1.92266e+07	2.29218e+07	2.86084e+07	7.56286e+06	7.3998e+06	6.44881e+06	2.5017e+07	2.69545e+07	2.77442e+07	1.82641e+07	2.49159e+07	2.27368e+07	1.27151e+07	1.0121e+07	1.38232e+07	3.10643e+07	3.24514e+07	3.82683e+07	3.04795e+07	3.39924e+07	2.51336e+07	3.56918e+07	3.6823e+07	3.70045e+07	1.93597e+07	1.48483e+07	1.65875e+07	2.72346e+07	2.65174e+07	2.76663e+07	2.79506e+07	2.80043e+07	2.57079e+07	2.86626e+07	2.65166e+07	2.72638e+07
164	Pinoresinol diglucoside	1.25195e+06	1.02341e+06	1.0438e+06	1.29218e+06	1.40295e+06	1.33651e+06	918311	931324	1.64906e+06	716520	899899	815840	532347	981603	1.13756e+06	947678	830267	701790	1.83022e+06	2.37014e+06	4.73969e+06	745017	1.11435e+06	1.02801e+06	959549	1.27579e+06	1.19813e+06	1.1071e+06	957107	992281	1.23909e+06	1.05966e+06	1.50125e+06	1.09482e+06	1.04488e+06	1.24452e+06	1.02266e+06	1.54146e+06	1.07644e+06
165	N-Methyl-D-aspartic acid	171339	229971	140161	322977	419812	423482	417454	415234	555271	184193	277707	228229	347156	393517	393748	548639	483069	513532	223790	216393	170404	172220	214342	178304	412475	314404	346020	452204	500115	450266	438248	543966	536613	510718	447558	499932	420524	624615	459478
166	Carbocysteine	461809	395064	396857	268353	261969	245247	767398	699661	793158	304930	259566	230813	534157	532387	492976	861699	667386	712914	231527	265474	184836	296403	391610	306094	459765	631614	590002	944861	977054	965177	571341	488750	532604	444216	527425	591773	542133	469506	530987
167	Lithosprmoside	233704	267113	251112	1.08369e+06	1.04976e+06	1.07508e+06	4.08177e+06	6.09862e+06	6.04628e+06	266433	631604	258402	1.49377e+06	1.30243e+06	900509	2.28844e+06	2.71977e+06	4.1446e+06	407806	181009	159049	863929	358775	688123	1.45094e+06	1.92493e+06	1.62065e+06	3.19658e+06	3.52371e+06	2.43407e+06	2.66968e+06	1.8557e+06	2.51391e+06	1.72772e+06	2.0095e+06	2.31309e+06	1.87413e+06	2.53661e+06	2.2103e+06
168	5-Hydroxymethyl-2-furancarboxylic acid	1.64051e+06	1.4766e+06	1.48769e+06	2.26045e+06	2.08654e+06	2.11431e+06	3.15832e+06	2.40713e+06	2.53768e+06	1.62325e+06	1.7197e+06	1.47419e+06	2.44272e+06	2.51409e+06	2.30605e+06	2.58351e+06	2.60805e+06	2.68884e+06	3.05027e+06	4.23075e+06	3.16436e+06	2.08884e+06	2.51975e+06	2.20622e+06	3.60505e+06	3.40183e+06	3.52338e+06	5.9118e+06	4.94878e+06	5.20461e+06	2.19442e+06	2.54203e+06	2.69022e+06	2.46853e+06	2.62478e+06	2.33514e+06	2.57701e+06	2.32232e+06	2.49382e+06
169	Benzoylhypaconine	1.85532e+07	2.25927e+07	1.84191e+07	1.73003e+07	1.9486e+07	8.50361e+06	2.05967e+07	1.92624e+07	2.27902e+07	2.95296e+07	2.16142e+07	2.20322e+07	2.02721e+07	1.40335e+07	1.18723e+07	2.51148e+07	1.91674e+07	1.76478e+07	3.45985e+06	2.99394e+06	2.16993e+06	2.69004e+07	1.92225e+07	1.9832e+07	1.28003e+07	1.59514e+07	8.14216e+06	2.88887e+07	1.82595e+07	1.70874e+07	1.68194e+07	1.47458e+07	1.50171e+07	1.55297e+07	1.5816e+07	1.65388e+07	1.39226e+07	1.81165e+07	1.42214e+07
170	Wogonin	5.56001e+06	7.35121e+06	6.19631e+06	3.81106e+06	4.04958e+06	3.87417e+06	1.92932e+06	2.45221e+06	2.06512e+06	5.07321e+06	5.43519e+06	4.81066e+06	4.18007e+06	4.93564e+06	4.11266e+06	3.5655e+06	3.19405e+06	3.3559e+06	4.53717e+06	4.62414e+06	4.90515e+06	4.78116e+06	5.43031e+06	3.87335e+06	5.02129e+06	5.97587e+06	6.29477e+06	2.71318e+06	1.83036e+06	2.024e+06	3.87583e+06	4.19995e+06	3.9637e+06	4.11281e+06	4.00916e+06	3.99786e+06	3.96356e+06	4.0465e+06	4.06269e+06
171	Senkyunolide A	908454	954865	1.10499e+06	1.1817e+06	1.02299e+06	1.39499e+06	5.06925e+06	3.88052e+06	4.78745e+06	761205	641747	606420	1.28572e+06	1.3645e+06	1.36063e+06	4.61235e+06	6.58192e+06	4.55341e+06	698169	548304	596708	1.17774e+06	826808	870873	1.72822e+06	1.39717e+06	1.48504e+06	3.9784e+06	3.77853e+06	4.39804e+06	2.12213e+06	2.07234e+06	2.0958e+06	2.10091e+06	2.09494e+06	2.09688e+06	2.09502e+06	2.15733e+06	2.04237e+06
172	Corynoxeine	737902	232179	386900	678109	727407	387624	480429	647311	487510	534836	592331	621700	658926	422703	477335	732691	661145	499065	341053	264772	221593	502786	464891	405543	525080	360325	378953	573507	373718	492257	484939	366793	398308	503722	433276	456737	450891	446479	375921
173	Gomisin G	113704	92185.8	95478	95391.1	111032	76125	91162.6	119347	83120.5	96167	91952	104836	87148.7	83645.8	84998.8	110896	76137.6	99085.8	20300.9	29226.6	24617.5	92103.6	97752.7	60917.4	69313.7	86257.7	73101.4	106004	115635	76113.4	90191.7	83823.1	87209.4	88823.6	85090.2	86169	91307.8	79802.9	92548.5
174	Mulberrin	866735	1.11905e+06	904016	1.42952e+06	1.62742e+06	1.25674e+06	1.1893e+06	1.11559e+06	1.03865e+06	1.91097e+06	2.05983e+06	2.03729e+06	1.59175e+06	1.3012e+06	1.26396e+06	710140	596803	693360	68057.1	34678.5	41420	1.49207e+06	2.65573e+06	2.04519e+06	1.24336e+06	1.52689e+06	1.09189e+06	1.26158e+06	1.32982e+06	1.46321e+06	1.11447e+06	1.00647e+06	1.14634e+06	1.097e+06	1.04248e+06	1.15949e+06	1.10588e+06	1.06439e+06	1.05499e+06
175	Dihydrolycorine	1.32993e+06	1.60446e+06	1.24473e+06	5.25389e+06	2.78665e+06	1.67098e+06	6.85503e+06	7.80288e+06	7.4855e+06	1.85413e+06	2.15901e+06	1.74087e+06	3.32302e+06	1.97344e+06	1.87536e+06	5.71165e+06	4.71325e+06	7.90785e+06	3.38228e+06	4.02451e+06	3.39192e+06	3.87338e+06	1.83045e+06	1.81926e+06	2.62637e+06	2.32496e+06	2.40469e+06	9.86442e+06	1.32415e+07	9.88161e+06	3.15636e+06	3.14468e+06	3.15115e+06	3.15093e+06	3.15026e+06	3.1512e+06	3.15103e+06	3.14334e+06	3.15761e+06
176	Handelin	105149	109754	102651	136332	145406	136499	48323.9	75297.9	83400.6	140681	153229	190587	153897	109906	151053	97495.4	99069.8	88337	49619.9	17814.3	28092.5	145639	208887	229168	240361	225663	217827	149045	153888	149031	91477.4	119505	130149	75721.1	117271	109264	158107	87246.3	94407.9
177	L-homocystine	3.54848e+06	3.04813e+06	2.71662e+06	3.66692e+06	4.40545e+06	2.47539e+06	3.35598e+06	3.53282e+06	3.49675e+06	3.77348e+06	2.95311e+06	3.48833e+06	3.18709e+06	3.53382e+06	3.77244e+06	2.87806e+06	4.42571e+06	3.6626e+06	212066	185919	335810	3.08747e+06	3.31921e+06	2.73427e+06	3.47087e+06	3.94069e+06	4.17595e+06	3.87246e+06	4.7489e+06	4.96198e+06	4.23085e+06	3.85257e+06	4.13666e+06	3.99946e+06	4.09332e+06	4.09434e+06	3.97251e+06	3.81063e+06	4.36019e+06
178	Gastrodin	42181.8	49375.2	50378.4	19524.9	42563.1	28436.2	38624	39204.5	66094.7	45584.7	54875.6	26322.7	24993.7	44529.8	37419.4	31068.1	37339.7	28155.4	20808.5	27085.4	57052.4	19406	62738	34656.5	48369	68576.4	52616.6	14306.8	29704.6	16896.5	79703.3	62646.9	63458	64137.4	60146.8	85517.8	60716.6	81545.1	57943.2
179	Isovanillin	912925	972028	942448	1.24662e+06	1.08778e+06	2.17736e+06	1.16346e+06	1.1509e+06	1.05344e+06	1.16073e+06	1.39712e+06	1.36725e+06	1.04528e+06	1.05662e+06	1.12435e+06	1.17466e+06	1.18481e+06	1.1755e+06	1.58647e+06	2.12189e+06	1.5835e+06	1.28746e+06	1.06641e+06	1.16675e+06	811370	852739	794301	977041	1.0659e+06	914661	1.00228e+06	970282	986477	999948	965460	1.0012e+06	1.04735e+06	916843	1.01376e+06
180	3-Nitro-L-tyrosine	38345.8	35853.5	40105	3.32166e+06	3.31314e+06	1.41725e+06	96755.2	118911	109299	31577.8	18441	32087.9	220646	228566	201677	131615	96161.5	121042	10450.8	3511.5	21951	13725.3	50373.1	26661.4	126550	182949	124334	173898	143690	150783	222923	263632	240524	259960	244630	245857	262605	223183	250320
181	2-Aminoisobutyric acid	2.36496e+07	3.17038e+07	2.96844e+07	2.68372e+07	2.75231e+07	1.91934e+07	2.20284e+07	2.37034e+07	2.36837e+07	2.7581e+07	3.1623e+07	3.05099e+07	2.51133e+07	2.2227e+07	2.06216e+07	1.95618e+07	2.29361e+07	2.02758e+07	4.0093e+07	5.21653e+07	4.86828e+07	3.06528e+07	3.77447e+07	2.95584e+07	3.17183e+07	2.30128e+07	3.04287e+07	2.33868e+07	2.32977e+07	2.39339e+07	2.94816e+07	2.94816e+07	2.94816e+07	2.94816e+07	2.94816e+07	2.94816e+07	2.94816e+07	2.94816e+07	2.94816e+07
182	Cucurbitacin B	199282	194024	221840	194810	218733	220312	212965	185301	218815	209066	212833	240730	207751	164241	200841	143657	124738	135661	8418.34	10956.5	8179.09	176542	305124	253580	165228	208185	196206	168696	205702	212925	173379	162880	170669	160153	177468	171309	177132	160205	167138
183	Quinidine HCl	1.78284e+07	1.68944e+07	2.02871e+07	1.57538e+07	1.12949e+07	1.13903e+07	1.83321e+07	1.79454e+07	1.81659e+07	1.85918e+07	1.53722e+07	1.68128e+07	1.1592e+07	1.07756e+07	1.18901e+07	1.54815e+07	1.58183e+07	1.56804e+07	2.34992e+07	2.90074e+07	2.51807e+07	1.89341e+07	1.9591e+07	1.92532e+07	1.62783e+07	1.87442e+07	1.66841e+07	1.87154e+07	1.62984e+07	1.83222e+07	1.9979e+07	2.01638e+07	1.92884e+07	1.97597e+07	2.00298e+07	2.00049e+07	2.06043e+07	2.21504e+07	1.73371e+07
184	Trigonelline HCl	1.0049e+07	1.22931e+07	1.12164e+07	1.13502e+07	1.10954e+07	7.53869e+06	1.40392e+07	1.25197e+07	1.24216e+07	1.42215e+07	1.75327e+07	1.3467e+07	1.74281e+07	1.559e+07	1.43547e+07	1.46765e+07	1.63742e+07	1.15102e+07	1.80471e+07	2.1881e+07	2.10896e+07	1.70055e+07	1.33382e+07	1.5474e+07	1.22187e+07	9.6755e+06	1.05377e+07	8.86976e+06	9.59966e+06	9.28262e+06	1.17649e+07	1.17625e+07	1.25454e+07	1.105e+07	1.20576e+07	1.14374e+07	1.18004e+07	1.24834e+07	1.14557e+07
185	Isoacteoside	538857	560635	173485	240888	345187	1.24913e+06	351343	365261	385151	352527	217447	212729	849133	813837	327215	312847	453580	405776	366585	265734	345738	309812	102658	160228	388492	277835	138035	272242	638907	156603	621009	663925	635261	643983	640053	638001	643475	664380	617279
186	Schisandrin C	32410.6	99834.3	51709.2	36141.6	43220.6	76372.7	42998.9	90798.2	66965.6	33903	42211	14235	57790.3	44833.7	66952.9	82494.1	61053.3	55213	65629.5	101319	62954.4	53951.8	63017.6	50691.8	63204.4	55381.8	22758.7	84003.3	77764.5	104387	70439.9	34091.2	65421.4	52386.8	60931.9	50299.5	58599.4	54495.4	47785.3
187	Licoflavone A	65063.6	81154.4	85312.7	44111.3	47671.4	62164.6	43324.5	32043	29488.2	96787.6	83478.1	78435.2	29644.4	72391.7	38177.8	38478.6	29497.6	10393.3	631418	846395	633734	115079	282327	151679	225696	159616	162802	67278.6	54214.6	21668	177840	176744	189663	158510	172688	145725	218064	155979	188572
188	Tectoridin	491378	385448	321814	59052.4	112898	12107.2	333619	245624	409385	192453	117030	145934	33710.9	116663	131423	115963	201816	88669.4	11956.6	22332.4	6305.02	124227	233331	114366	232563	281376	395478	80382.6	133933	161624	327366	260049	298176	290695	293117	301288	281704	280687	312036
189	L-Leucine	9.0474e+06	7.59206e+06	8.89542e+06	9.01257e+06	8.32505e+06	8.56099e+06	9.26759e+06	8.34664e+06	8.77512e+06	8.95031e+06	7.91157e+06	8.53122e+06	9.12665e+06	1.0041e+07	8.33058e+06	9.97251e+06	8.31973e+06	8.69008e+06	1.61305e+07	1.59812e+07	1.45218e+07	8.92264e+06	8.28175e+06	8.47229e+06	8.20652e+06	7.38162e+06	7.13058e+06	1.03144e+07	1.07405e+07	1.08659e+07	8.2045e+06	7.5082e+06	7.58239e+06	8.39123e+06	7.71248e+06	7.79987e+06	9.10883e+06	7.5078e+06	7.36967e+06
190	Tryptamine	7.53397e+07	6.8368e+07	7.23869e+07	8.87797e+07	8.5205e+07	9.83255e+07	7.31222e+07	6.96591e+07	6.27821e+07	7.62873e+07	7.70749e+07	7.3219e+07	8.24924e+07	7.32184e+07	7.36654e+07	6.35853e+07	6.2362e+07	6.12582e+07	1.26874e+08	1.18787e+08	1.07877e+08	8.49933e+07	7.08714e+07	7.05031e+07	6.17211e+07	6.62877e+07	6.94449e+07	8.54454e+07	7.40288e+07	8.63963e+07	6.73915e+07	7.57964e+07	7.42299e+07	7.34903e+07	7.93646e+07	6.75481e+07	7.68914e+07	7.32378e+07	6.96246e+07
191	Sinomenine HCl	1.40834e+07	1.29732e+07	1.36665e+07	1.29757e+07	1.38813e+07	2.0529e+07	1.27992e+07	1.41979e+07	1.2947e+07	1.51239e+07	1.40421e+07	1.40979e+07	1.51419e+07	1.58836e+07	1.56046e+07	1.50914e+07	1.24868e+07	1.38446e+07	1.27888e+07	1.26589e+07	1.24503e+07	1.45715e+07	1.40949e+07	1.47669e+07	1.29098e+07	1.35721e+07	1.27179e+07	1.42178e+07	1.46585e+07	1.45174e+07	1.13876e+07	1.17181e+07	1.17364e+07	1.15497e+07	1.16706e+07	1.13913e+07	1.17326e+07	1.14342e+07	1.17161e+07
192	Galactitol	3.85975e+06	4.9669e+06	5.01132e+06	3.87565e+06	5.69084e+06	4.35795e+06	5.70249e+06	4.34954e+06	4.95719e+06	4.09892e+06	5.21454e+06	5.84206e+06	5.23967e+06	4.96983e+06	4.62974e+06	5.12648e+06	5.51364e+06	4.97536e+06	1.3818e+07	8.83126e+06	1.41427e+07	5.48272e+06	6.16484e+06	7.14611e+06	3.8828e+06	4.98056e+06	3.25937e+06	4.72243e+06	5.78174e+06	4.49559e+06	4.80606e+06	4.71001e+06	4.94505e+06	5.78512e+06	4.01423e+06	5.40055e+06	5.58222e+06	4.86925e+06	4.34564e+06
193	5-Methoxytryptamine	289809	262187	306959	294041	160983	144652	231629	164334	290739	333807	236822	276423	162293	149699	144447	195936	237796	163220	527912	451210	717533	322398	295157	224710	251536	334843	242472	285181	260860	187614	244698	291074	209710	264353	220344	186511	372682	263031	207280
194	Quercetin-3-O-beta-D-glucose-7-O-beta-D-gentiobioside	3272.53	4265.09	3458.18	5376.39	3771.08	4590.93	409.679	3428.72	1942.15	7113.54	5104.71	3067.87	3918.55	4531.09	3457.94	4764.03	2422.53	5906.34	3486.69	2312.17	2071.27	2308.16	4475.7	6144.5	3206.14	3888.63	1602.91	5541.42	3146.31	4738.22	32589.3	59336	34785.1	25824.2	43989.8	43477.8	44092.1	47580.2	29082.5
195	3-n-Butylphathlide	1.69453e+06	1.66038e+06	1.64061e+06	1.53012e+07	1.50985e+07	1.61477e+07	1.00797e+07	1.19306e+07	1.01006e+07	2.36106e+06	2.39612e+06	2.4665e+06	8.7581e+06	6.764e+06	7.6556e+06	1.4136e+07	7.64769e+06	1.23081e+07	366078	391169	459911	4.25097e+06	4.47662e+06	5.20209e+06	1.01856e+07	1.01041e+07	1.06608e+07	1.95704e+07	2.42628e+07	2.35342e+07	9.30646e+06	9.36595e+06	9.33423e+06	9.33363e+06	9.33732e+06	9.33391e+06	9.33561e+06	9.33742e+06	9.33333e+06
196	Gomisin D	23680.2	29926.4	27082.9	25659.8	31568.7	25269.6	17774.1	23219.2	20644.9	29580.2	23809.5	27019.6	16436.8	24421.6	23851.1	20854.6	21190.3	15253.8	76309.8	31125.6	36890.3	24667.3	26529	30292.2	34842.7	23346.3	36201.3	18691.7	26815.7	23008.2	36161.4	30483.5	40257.2	22250.9	26024	49696.9	35795.4	33052.8	27468.2
197	Narcissoside	1.3585e+07	1.01524e+07	9.13532e+06	1.29356e+07	7.44246e+06	8.64236e+06	8.08981e+06	9.73981e+06	7.53695e+06	8.45372e+06	9.55291e+06	1.13143e+07	1.20423e+07	1.36479e+07	1.54262e+07	1.05738e+07	8.02418e+06	9.9096e+06	1.42003e+07	1.20135e+07	7.55541e+06	9.26303e+06	8.0123e+06	1.07747e+07	1.30574e+07	9.36036e+06	1.05504e+07	6.97633e+06	1.19411e+07	7.59852e+06	9.59778e+06	1.10603e+07	8.30992e+06	1.01774e+07	1.0142e+07	1.02289e+07	8.82064e+06	9.99147e+06	1.02341e+07
198	7,8-Benzoflavone	2.89041e+06	3.28689e+06	2.89701e+06	2.14336e+06	2.48936e+06	2.47861e+06	1.189e+06	1.24093e+06	1.08451e+06	2.23225e+06	2.33602e+06	2.57079e+06	2.25879e+06	2.43282e+06	2.3447e+06	1.72437e+06	1.34538e+06	1.66806e+06	3.18803e+06	3.11405e+06	3.18387e+06	2.28118e+06	2.97544e+06	2.27872e+06	2.70589e+06	3.04668e+06	3.00129e+06	2.11525e+06	1.52493e+06	2.0089e+06	2.45092e+06	2.29937e+06	2.41486e+06	2.39908e+06	2.35506e+06	2.42685e+06	2.36323e+06	2.38899e+06	2.38536e+06
199	Chrysosplenetin B	13868.9	18050.5	17613.7	97548.2	120236	183769	65905.6	51513.4	62548.4	28332	23853.5	15046.1	59221.8	54618.8	48877	63826.4	28068.1	68821.5	6686.04	7850.87	11411.7	47530.6	71651.1	46056.9	99271.6	65105.7	88792.8	222474	273297	280131	69844.9	57581.2	61736.6	62437.6	65154	63423.1	64149.2	71635.9	54591.8
200	Tetrahydropalmatine HCl	1.08793e+06	1.50941e+06	1.31865e+06	1.08088e+06	949005	680154	1.28523e+06	1.7703e+06	1.53372e+06	1.37292e+06	1.13031e+06	952514	923833	888941	848892	1.46142e+06	1.22643e+06	1.16575e+06	364984	649377	468208	1.08192e+06	1.02234e+06	1.04578e+06	928043	926405	733692	827937	926123	919844	1.20333e+06	767910	926966	988180	1.0854e+06	899025	838985	1.10269e+06	936912
201	Coptisine chloride	42612.1	51603.4	62912.2	54139.9	60909.6	99302.5	72703.4	34092.4	67166.6	45833.2	45612.9	44713.4	42415.1	97738	67447.2	100511	85358.1	119141	60340.3	116293	108800	51630.6	76224.5	52138.6	42076.8	42661.1	73063.3	90869.7	125883	110557	60079.3	49337.8	72767.4	69795	62304	66448.9	44331.4	48168.7	86902.9
202	Thiocolchicoside	1.28358e+06	1.275e+06	1.48575e+06	1.21626e+06	1.33097e+06	730909	1.25084e+06	1.14919e+06	849456	1.07187e+06	1.30609e+06	1.54369e+06	1.19271e+06	1.31049e+06	1.17622e+06	1.28802e+06	1.22768e+06	1.36437e+06	1.20899e+06	1.20304e+06	1.319e+06	1.53637e+06	1.59786e+06	1.45413e+06	1.18559e+06	1.29042e+06	1.49022e+06	1.28005e+06	980885	975610	1.26539e+06	1.2351e+06	1.55795e+06	882824	1.90721e+06	1.14093e+06	1.58138e+06	1.30377e+06	1.07023e+06
203	Glabrone	1.55246e+07	9.63177e+06	1.15351e+07	1.16458e+07	1.41484e+07	1.1983e+07	6.60289e+06	6.75219e+06	5.71171e+06	9.69241e+06	8.29596e+06	1.37418e+07	9.15332e+06	9.26782e+06	1.20778e+07	7.4308e+06	7.05274e+06	9.54501e+06	1.01748e+06	686876	579909	7.07081e+06	9.4498e+06	1.02381e+07	8.39374e+06	7.20798e+06	6.22588e+06	1.28647e+07	1.20937e+07	1.31033e+07	6.80131e+06	6.14373e+06	7.13555e+06	6.69899e+06	6.41891e+06	6.91255e+06	6.18859e+06	7.02268e+06	6.50042e+06
204	Adenosine cyclophosphate	1.17885e+07	9.15222e+06	1.11352e+07	3.45564e+07	3.29305e+07	3.88028e+07	1.11177e+08	1.44608e+08	1.49859e+08	1.12626e+07	9.83865e+06	1.03842e+07	4.84984e+07	4.88375e+07	5.39698e+07	5.38511e+07	7.44055e+07	7.52386e+07	295719	888013	624520	1.50502e+07	1.95132e+07	2.25292e+07	6.26966e+07	5.58191e+07	6.14664e+07	4.25237e+07	4.59264e+07	4.74501e+07	5.07642e+07	5.16641e+07	5.1238e+07	5.11348e+07	5.12606e+07	5.11824e+07	5.12782e+07	5.05198e+07	5.18412e+07
205	Phloretin	7.64566e+08	7.48602e+08	7.43605e+08	1.50532e+09	1.37572e+09	1.07298e+09	7.85482e+08	7.82779e+08	7.34839e+08	7.81138e+08	7.51032e+08	7.94807e+08	7.17566e+08	6.74903e+08	6.755e+08	7.33176e+08	5.98277e+08	6.19246e+08	9.0077e+08	1.01866e+09	9.89388e+08	7.64793e+08	7.83949e+08	8.28447e+08	6.17942e+08	7.08271e+08	6.34844e+08	8.37185e+08	9.4e+08	9.60196e+08	6.97205e+08	7.0768e+08	7.21973e+08	7.10243e+08	6.92658e+08	7.2093e+08	6.98107e+08	7.07095e+08	7.10063e+08
206	6-Aminocaproic acid	4.49477e+06	3.9378e+06	4.29699e+06	4.42538e+06	4.37813e+06	4.27181e+06	4.3845e+06	4.16911e+06	4.14779e+06	4.6243e+06	4.45308e+06	4.29295e+06	4.55987e+06	4.75242e+06	4.21105e+06	4.53752e+06	3.98912e+06	4.38063e+06	8.09067e+06	7.56683e+06	7.72384e+06	4.60226e+06	3.99481e+06	4.41522e+06	3.68743e+06	3.82141e+06	4.03727e+06	5.08486e+06	5.24493e+06	4.96481e+06	4.06977e+06	4.13337e+06	4.28598e+06	4.15694e+06	4.15642e+06	3.91433e+06	4.15862e+06	4.04175e+06	4.33767e+06
207	L-Tyrosine	3.18945e+06	3.06846e+06	2.77235e+06	1.80562e+06	1.50295e+06	3.97141e+06	3.45101e+06	2.89627e+06	3.19733e+06	2.58864e+06	3.26391e+06	3.44606e+06	2.61515e+06	2.89836e+06	3.02916e+06	2.45615e+06	3.43293e+06	2.59082e+06	1.77926e+06	2.0091e+06	2.01672e+06	2.61629e+06	3.04845e+06	3.59837e+06	2.59787e+06	3.00075e+06	2.46155e+06	2.77158e+06	1.79039e+06	3.1364e+06	1.72378e+06	1.80096e+06	1.94604e+06	1.99865e+06	2.05838e+06	1.559e+06	2.27732e+06	1.53513e+06	1.94114e+06
208	Ethylenediaminetetraacetic acid	899391	889669	1.0772e+06	4.30408e+07	4.08115e+07	1.63846e+07	5.78777e+06	6.52223e+06	5.59211e+06	825759	726195	825857	3.21284e+06	2.92691e+06	3.10934e+06	2.34446e+06	2.98299e+06	3.36322e+06	175872	212801	153487	1.1397e+06	1.48672e+06	1.6486e+06	6.65816e+06	7.40303e+06	7.93781e+06	3.58766e+06	5.39026e+06	3.49404e+06	8.23692e+06	8.05326e+06	8.68592e+06	8.21789e+06	8.38422e+06	7.89515e+06	7.58019e+06	9.15178e+06	8.11311e+06
209	Vicenin III	315284	294292	302961	13658.4	17644.7	27028.1	103807	63123	37600.3	211943	245909	249430	40084	75299.9	69319.3	30512.6	106929	19112.7	1897.6	2514.59	8475.73	273231	229918	206355	57307.9	95379	74883.2	20870.7	22050.9	26227.9	96188.8	96188.8	96188.8	96188.8	96188.8	96188.8	96188.8	96188.8	96188.8
210	Medicagenic acid	814139	586145	679368	1.08468e+06	991449	905169	618452	929708	792350	634581	582271	527044	701910	725984	1.06539e+06	770337	1.00771e+06	1.03851e+06	34093.4	73335.5	49818	586369	434657	414862	468956	504699	394545	553245	744877	634968	498012	465395	451203	510929	482180	536614	465720	417796	530049
211	Limonene	1.68742e+07	1.79076e+07	1.84683e+07	1.46647e+07	1.54749e+07	1.38816e+07	7.90659e+06	9.45665e+06	9.61197e+06	1.43037e+07	1.52348e+07	1.60326e+07	1.36549e+07	1.61606e+07	1.4419e+07	1.0874e+07	1.03679e+07	1.18017e+07	2.36008e+07	2.46805e+07	2.37982e+07	1.53932e+07	1.70302e+07	1.51289e+07	1.73777e+07	1.81616e+07	1.9392e+07	1.31902e+07	1.13913e+07	1.293e+07	1.51115e+07	1.44693e+07	1.51121e+07	1.4748e+07	1.51805e+07	1.44596e+07	1.48014e+07	1.52222e+07	1.46837e+07
212	(R)-(+)-Limonene	1.71333e+07	1.7299e+07	1.82009e+07	1.48126e+07	1.58263e+07	1.45244e+07	8.86726e+06	9.5361e+06	9.3281e+06	1.44328e+07	1.51544e+07	1.57409e+07	1.42674e+07	1.58357e+07	1.50043e+07	1.14759e+07	1.02519e+07	1.2396e+07	2.38049e+07	2.44402e+07	2.38625e+07	1.54618e+07	1.70453e+07	1.47956e+07	1.73842e+07	1.80342e+07	1.86119e+07	1.3005e+07	1.13516e+07	1.25658e+07	1.53683e+07	1.52176e+07	1.53516e+07	1.52319e+07	1.54551e+07	1.51928e+07	1.52508e+07	1.54016e+07	1.52714e+07
213	Glabridin	261823	462015	604934	1.00353e+06	1.36613e+06	1.33158e+06	992358	1.08927e+06	992849	398379	485546	472318	1.04571e+06	795787	774729	394618	372396	318686	154040	118678	235675	498845	778926	727370	621085	613363	557552	909374	1.12093e+06	1.08269e+06	577649	544192	561743	562360	559681	562317	561045	555591	566485
214	2,2-Dimethylsuccinic acid	1.73728e+06	1.08617e+06	1.24548e+06	2.11196e+06	1.67225e+06	1.26988e+06	1.11714e+06	1.49505e+06	1.1389e+06	2.33386e+06	2.32821e+06	1.99808e+06	1.4942e+06	1.63458e+06	895230	1.31194e+06	1.04156e+06	900381	4.406e+06	3.85464e+06	3.98123e+06	2.17449e+06	1.72649e+06	1.5556e+06	1.59772e+06	1.45347e+06	1.47125e+06	2.41762e+06	1.84252e+06	1.65368e+06	1.09206e+06	1.70893e+06	1.69643e+06	1.32454e+06	1.42206e+06	1.33851e+06	1.59684e+06	1.56677e+06	1.22695e+06
215	Sarracenin	975288	915038	820573	799684	541327	357346	819670	963436	942246	954749	1.34115e+06	1.11169e+06	1.15178e+06	821657	852679	790550	928179	901604	237131	331586	234722	1.4853e+06	948729	1.17563e+06	854103	757870	707021	921307	656238	641158	945689	828341	971607	658912	840851	1.11158e+06	829772	723783	1.00655e+06
216	Acyclovir	10355.3	7709.62	9045.92	22047.4	34603.9	85342.1	27222.6	50374.6	37932.9	8124.9	9674.82	10799.5	13513.6	8136.39	11852.2	56648.5	75611.1	62977.8	9096.47	11880.9	19042.4	4790.68	9495.04	5731.17	13952	7851.66	6931.39	9082.37	7222.74	5779.95	27953.6	20673.6	30305.2	28208.4	33287	18965.5	23572.4	26485	29673.9
217	L-Menthyl lactate	520547	386116	406256	141002	158724	152736	136534	150562	108713	256318	258310	324942	133240	188023	147525	150708	133548	195016	113571	84245.3	106473	217132	316604	191999	389382	337555	325527	295579	161425	260106	221798	230515	244291	220573	254798	243482	210522	223755	243284
218	Atropine sulfate monohydrate	1.53593e+06	1.16373e+06	1.88393e+06	3.12063e+06	3.24361e+06	3.47979e+06	2.92135e+06	1.27578e+06	1.84812e+06	1.88002e+06	968326	1.2471e+06	5.20429e+06	6.12478e+06	5.42474e+06	6.09622e+06	2.02282e+06	3.1368e+06	57964.4	34522	42042.4	4.4301e+06	3.40959e+06	6.70263e+06	7.12179e+06	4.69188e+06	6.45016e+06	1.17366e+07	6.14512e+06	9.78142e+06	2.66918e+06	2.72045e+06	2.69402e+06	2.69008e+06	2.69524e+06	2.69951e+06	2.69593e+06	2.58964e+06	2.79596e+06
219	Nicotinic acid	3.55407e+06	4.01941e+06	4.40888e+06	4.49484e+06	4.55823e+06	3.52594e+06	3.7555e+06	3.40717e+06	2.97456e+06	3.67574e+06	5.5754e+06	4.55535e+06	3.68649e+06	3.56082e+06	3.90992e+06	3.76962e+06	3.70643e+06	3.46629e+06	1.24941e+07	1.31775e+07	1.28843e+07	5.39326e+06	4.86207e+06	5.36996e+06	4.42053e+06	3.71737e+06	3.79026e+06	2.75266e+06	2.89859e+06	2.75898e+06	4.08254e+06	4.53725e+06	4.40935e+06	4.20465e+06	4.45565e+06	4.50046e+06	4.11484e+06	4.26932e+06	4.43344e+06
220	Acetazolamide	160078	151896	186028	95450.1	100461	99478.6	151269	135333	153331	183307	181579	170711	158420	121846	165738	156634	167195	167089	226217	200706	205811	222136	168582	222895	108336	130753	129881	109229	109539	149531	143702	137977	180644	143370	153404	132590	137863	167907	146550
221	Secoxyloganin	546473	676688	788185	356127	433093	488074	638832	829384	1.00433e+06	362255	558384	569784	741868	720578	736459	676511	833679	806106	1.05623e+06	205274	114328	545924	699985	679206	402452	777872	643498	605480	678889	749058	522967	538033	586203	528661	560182	488867	575434	537216	543705
222	Toosendanin	672283	1.56073e+06	915787	1.36081e+06	1.46221e+06	1.25907e+06	1.11757e+06	944603	648315	1.39518e+06	1.53076e+06	1.12625e+06	1.79571e+06	2.23996e+06	1.87044e+06	1.62153e+06	3.27451e+06	1.78216e+06	5623.21	12686.1	12101	2.37334e+06	1.30693e+06	1.78065e+06	3.92153e+06	3.77477e+06	4.82462e+06	1.57119e+06	1.54773e+06	1.22523e+06	2.33025e+06	2.48729e+06	2.41308e+06	2.40008e+06	2.40187e+06	2.4116e+06	2.42175e+06	2.28657e+06	2.51922e+06
223	Licochalcone B	5.1397e+07	3.87457e+07	5.38452e+07	5.54393e+07	3.93347e+07	4.25989e+07	3.21908e+07	4.71114e+07	4.09574e+07	5.88495e+07	3.88657e+07	3.39008e+07	4.94865e+07	4.83362e+07	3.90324e+07	5.66004e+07	4.70578e+07	4.3284e+07	6.48635e+07	6.56433e+07	5.49273e+07	4.73159e+07	4.70209e+07	5.5113e+07	4.20892e+07	4.18069e+07	3.98704e+07	4.01244e+07	5.3017e+07	4.49034e+07	4.72545e+07	4.97503e+07	6.36892e+07	4.77548e+07	5.51762e+07	4.81055e+07	5.34706e+07	5.43895e+07	4.82805e+07
224	Licochalcone A	341406	531592	359919	335415	561231	732370	408269	386279	310677	534494	693918	659731	605518	616982	685512	493535	637077	683934	152299	149050	199973	2.02779e+06	993583	1.29574e+06	799028	689158	653196	996367	1.02465e+06	933902	472346	521160	498145	493031	498498	492562	493586	577491	430305
225	Curcurbitacin IIa	31196.8	21227.2	18840.7	85075.5	95194.2	118633	316849	249022	231680	17678.8	17228	11084.4	162350	192034	166873	600566	318150	611151	4084.3	3196.97	2891.48	6671.01	15397.7	15891.9	133128	95557.5	112153	648470	280609	638775	101908	109961	66049.4	112635	93238.9	123390	100051	99920.3	81571.5
226	Rebaudioside A	453537	755203	895681	511750	697594	526413	1.23315e+06	809929	1.14989e+06	827277	1.01655e+06	1.22394e+06	446459	478504	482423	715877	966978	700018	514702	425531	527246	951581	945209	869230	586387	1.21363e+06	1.07894e+06	1.26286e+06	658471	876920	1.05413e+06	1.09745e+06	920852	1.05696e+06	1.01851e+06	926773	1.12138e+06	1.15824e+06	920548
227	Maltitol	5.06108e+06	4.50913e+06	4.05196e+06	4.7175e+06	4.47011e+06	3.69261e+06	4.36847e+06	4.68866e+06	5.40602e+06	4.05813e+06	4.3287e+06	4.68637e+06	3.30067e+06	3.48848e+06	3.92065e+06	3.48025e+06	4.1994e+06	4.40566e+06	3.97138e+06	3.61256e+06	4.1537e+06	3.15542e+06	3.32402e+06	3.70122e+06	3.09956e+06	3.47814e+06	3.59445e+06	2.73297e+06	3.2962e+06	3.44097e+06	4.32453e+06	3.75639e+06	4.25176e+06	4.1089e+06	4.12961e+06	3.95879e+06	4.10122e+06	4.08461e+06	4.13102e+06
228	L-Anserine	449257	385055	449374	576634	466960	302151	521854	429811	484377	379473	496957	529724	406001	436287	504979	356876	456110	580852	1.08412e+06	1.0326e+06	1.08218e+06	527170	648641	549788	432401	381522	438967	597765	644619	674795	356977	423164	397018	396620	420207	374100	395589	439034	351174
229	Suberosin	1.23408e+07	1.29911e+07	1.23343e+07	9.5404e+06	1.04216e+07	1.07392e+07	5.1857e+06	5.55589e+06	5.29274e+06	1.05405e+07	1.04799e+07	1.04139e+07	9.36505e+06	1.10251e+07	1.00748e+07	6.93367e+06	6.54955e+06	7.80023e+06	1.42706e+07	1.55586e+07	1.56717e+07	1.09755e+07	1.21825e+07	9.44583e+06	1.20466e+07	1.23158e+07	1.25332e+07	9.08566e+06	7.58059e+06	7.91417e+06	1.07029e+07	1.08761e+07	1.0749e+07	1.09012e+07	1.06453e+07	1.10226e+07	1.08373e+07	1.0631e+07	1.08337e+07
230	Uridine	252394	237336	219205	285118	368503	437650	300544	359084	357843	217812	276256	308000	274372	290976	339160	267112	272973	311482	1.0539e+06	778185	1.05263e+06	338414	371500	367706	480808	374373	432511	321676	377394	478657	447997	440838	485944	363643	424978	461689	440421	414978	470807
231	Inosine	7.95462e+06	5.62752e+06	4.98712e+06	8.76293e+06	8.27317e+06	5.96613e+06	6.3935e+06	7.12847e+06	6.94475e+06	6.93874e+06	6.69561e+06	7.31782e+06	7.40206e+06	6.80835e+06	5.99628e+06	6.11465e+06	8.08028e+06	6.69703e+06	349385	441707	400161	6.43037e+06	6.3599e+06	5.56959e+06	6.44365e+06	6.83057e+06	8.27546e+06	7.28826e+06	1.14735e+07	9.6298e+06	7.16872e+06	7.00643e+06	8.33788e+06	6.94957e+06	7.52642e+06	7.61534e+06	7.07521e+06	7.62988e+06	7.11782e+06
232	Adenosine	125934	90352.2	74634.7	389109	211555	162413	98858.8	134352	75265.3	141775	148218	132971	83841.4	86356.3	103902	115594	83729.3	105822	342840	366848	413171	101867	144201	128354	195989	161357	113398	332506	202810	116212	111652	71884.3	76791.1	82911.2	115530	72131.7	85059.6	90882.8	86984.1
233	Theophylline	1.10231e+07	1.25777e+07	1.17718e+07	1.20945e+07	1.27517e+07	1.33782e+07	1.36401e+07	1.3756e+07	1.14086e+07	1.38297e+07	1.29157e+07	1.10429e+07	1.58687e+07	1.5826e+07	1.53783e+07	1.37058e+07	2.06862e+07	1.64492e+07	6.14002e+06	6.46447e+06	6.45108e+06	1.50451e+07	1.31013e+07	1.2675e+07	2.18135e+07	2.9141e+07	3.19427e+07	1.21033e+07	1.1947e+07	1.33249e+07	2.67626e+07	3.0205e+07	2.76297e+07	2.72235e+07	2.8549e+07	2.65282e+07	2.75737e+07	2.72162e+07	3.00839e+07
234	Stevioside	5.1182e+06	1.06399e+07	1.23477e+07	4.80005e+06	4.23733e+06	5.50999e+06	6.41211e+06	4.99699e+06	5.86551e+06	5.47932e+06	7.73628e+06	9.23899e+06	4.99378e+06	4.51136e+06	5.03388e+06	4.9777e+06	4.22157e+06	6.61715e+06	2.06894e+06	1.84878e+06	1.36749e+06	8.60434e+06	8.67723e+06	6.3219e+06	6.52158e+06	6.24077e+06	6.55434e+06	1.00243e+07	6.99398e+06	9.02078e+06	6.475e+06	4.98459e+06	6.63642e+06	5.94396e+06	5.14121e+06	5.00124e+06	6.40659e+06	6.48481e+06	5.46333e+06
235	Liquiritigenin	778396	526858	715384	156886	201752	272174	530615	509637	508113	572616	733310	816509	417787	422937	519497	417187	472761	514127	129621	250590	171705	682396	609064	619321	430437	480208	445605	237760	199714	242986	776247	867799	821240	807489	856698	834210	747452	924230	771197
236	Apigenin-7-O-beta-D-glucoside	454966	300006	258429	5.38117e+06	4.32602e+06	3.47108e+06	946679	628579	590968	397591	160617	237902	1.50665e+06	2.4031e+06	1.83389e+06	802125	283281	349316	2461.64	3301.15	7150	679277	1.16714e+06	659509	1.3015e+06	1.63038e+06	1.55502e+06	2.25686e+06	2.10568e+06	2.31742e+06	665916	1.11458e+06	1.04762e+06	909428	1.02824e+06	869520	869253	997949	848157
237	8-O-Acetyl shanzhiside methyl ester	4.96755e+06	3.48559e+06	4.12626e+06	1.19578e+07	1.1674e+07	1.20052e+07	4.73951e+06	3.84859e+06	4.35292e+06	3.9395e+06	3.6674e+06	4.1133e+06	4.29986e+06	3.89232e+06	4.47848e+06	2.13694e+06	1.60879e+06	1.7686e+06	1.32561e+06	1.34653e+06	1.43318e+06	2.4647e+06	2.06548e+06	3.03061e+06	2.65052e+06	3.03189e+06	2.58766e+06	3.75774e+06	5.40186e+06	4.43894e+06	2.64296e+06	2.80221e+06	2.85972e+06	2.7421e+06	2.79489e+06	2.66879e+06	2.91584e+06	2.72164e+06	2.69954e+06
238	Fraxetin	4.52001e+06	3.52285e+06	3.44746e+06	5.46467e+06	4.81131e+06	4.50238e+06	3.46843e+06	3.32561e+06	3.31885e+06	2.9754e+06	2.9752e+06	3.23302e+06	2.62852e+06	2.59845e+06	2.51106e+06	2.82851e+06	2.3026e+06	2.95636e+06	5.02908e+06	5.14783e+06	5.3071e+06	2.37267e+06	2.34372e+06	2.4936e+06	4.1916e+06	3.28726e+06	3.40929e+06	3.59861e+06	3.2742e+06	2.87291e+06	2.77662e+06	2.46952e+06	2.59101e+06	2.65775e+06	2.18873e+06	2.72319e+06	2.79414e+06	2.52693e+06	2.56455e+06
239	Oroxin A	340861	233716	206272	249691	236991	93832.1	270432	159651	242658	227490	256995	112058	300035	204848	192116	181883	151025	108694	13348.5	125634	72864.2	147062	232446	98506.6	154605	228019	214920	121606	149734	120153	139094	91865.8	108039	85504	124071	96663.7	117599	113765	102811
240	Isochlorogenic acid C	4.98566e+07	2.58951e+07	4.63568e+07	3.74811e+07	4.42744e+07	4.61823e+07	4.53413e+07	2.4633e+07	4.11606e+07	4.90856e+07	4.37197e+07	4.55698e+07	5.0971e+07	4.83046e+07	6.05112e+07	4.7906e+07	4.76037e+07	4.34864e+07	105613	250741	164502	5.33816e+07	6.50082e+07	5.21061e+07	3.80302e+07	4.62283e+07	5.26765e+07	4.54551e+07	4.38972e+07	4.33988e+07	5.1529e+07	4.42607e+07	4.94394e+07	4.42768e+07	4.22948e+07	4.59848e+07	5.63124e+07	4.23066e+07	4.87021e+07
241	Engeletin	60535.2	68073.3	68737.1	83657.4	123763	91939.7	73721	120969	95590.2	71429.7	111373	120844	51648.3	59319.7	139327	105839	77050.3	128844	96188.4	67260.9	91417.1	87273.5	75538	127894	92316.5	86934.5	83934.9	75809.8	80962.7	71131.4	130843	93964.2	117509	111692	122257	101777	112021	109833	119703
242	8-Methoxykaempferol	210386	211888	64817.5	344015	390720	433687	118502	176432	139031	152599	146696	117504	210191	294245	348942	177469	136113	234497	24435.5	41652.8	35236.4	96353.5	92418.5	98231.1	383921	378942	409310	184819	274553	184912	208776	198384	203973	203925	204048	201657	206428	202509	203655
243	17a-Ethynylestradiol	177231	185251	169734	120892	124763	160274	52621.6	63708.2	51904.3	145365	144942	178677	128851	156180	120121	114196	71880.8	45118.7	138467	207240	289842	137749	145489	143920	176500	175940	172421	118977	102533	114349	103760	159646	148110	177390	122294	147601	149802	127341	134526
244	Sucrose	1.64472e+08	1.39984e+08	1.57499e+08	1.58589e+08	1.26591e+08	1.17262e+08	1.42484e+08	1.75625e+08	1.4479e+08	1.26127e+08	1.40629e+08	1.19769e+08	1.19414e+08	1.27063e+08	1.2065e+08	1.20445e+08	1.54314e+08	1.46342e+08	1.50343e+08	1.48075e+08	1.68964e+08	1.23018e+08	1.22134e+08	1.28135e+08	1.02788e+08	1.12694e+08	1.14362e+08	9.99147e+07	1.09389e+08	1.02132e+08	1.28711e+08	1.35016e+08	1.43537e+08	1.21606e+08	1.42851e+08	1.33022e+08	1.40403e+08	1.21794e+08	1.39489e+08
245	DL-beta-Leucine	494604	642523	454820	408497	384056	648831	389459	394673	389209	331991	387919	310530	448149	413558	442940	401124	441909	471525	771145	594463	788601	271884	310246	305701	388685	443709	430031	191062	257305	218243	502837	506089	505469	487301	517603	452312	525210	500135	509622
246	Tanshinone IIA	386338	375568	521849	235103	360308	160408	115162	178001	135418	581883	482369	365621	147765	209555	236376	85815.6	84287.9	135627	757940	771940	652137	543423	933189	791963	680981	723786	616672	394181	492837	315079	241234	233696	240531	210449	264830	209784	256909	225280	239207
247	Clareolide	1.66089e+06	3.84305e+06	1.53025e+06	2.55057e+06	3.53769e+06	2.47375e+06	5.39475e+06	3.16305e+06	2.24396e+06	3.30116e+06	2.66692e+06	2.9611e+06	4.26248e+06	2.30529e+06	2.1446e+06	1.70189e+06	1.53837e+06	1.66841e+06	1.10702e+07	1.16026e+07	1.07553e+07	2.53326e+06	1.64534e+06	2.92761e+06	3.7205e+06	3.14307e+06	3.05023e+06	4.29279e+06	3.36366e+06	3.03415e+06	4.46109e+06	6.97216e+06	5.66045e+06	6.05556e+06	6.09928e+06	6.18099e+06	5.26503e+06	4.8655e+06	6.56673e+06
248	N-Acetyl-L-carnosine	25040.7	25259.7	29701.6	14751.4	23505.5	39392	34323.2	26232.7	34521.5	34878.8	45657.6	32574.2	28955.4	35777.2	33291.5	39747.8	22010.1	23097.4	326246	321947	350278	36772.2	26653.1	41754.7	31106.3	24613	25289.4	44804	66968.1	38289.6	79843	98992.6	81447.2	81077	88870.6	82772.3	82948.5	92363.1	84433.4
249	Securinine	356876	275402	317704	175558	286574	224782	330599	342258	384570	350496	283488	258514	477762	344880	340402	216788	441546	498505	290945	290331	313547	209698	226095	213480	254606	217577	317346	290058	161866	374434	312583	306772	284544	109899	244479	349935	293715	319808	203288
250	L-Cystine	54647.7	58501.4	86167.8	99416.6	102061	113890	52136.2	70603.4	101730	63629.3	63204	81262.7	73196.9	45816.9	124657	37901.8	35710.5	30664.2	79329.2	75684.4	96185.7	57592.1	53005.3	69002.1	52677.6	56428.7	70187.9	99979.3	35105.6	122100	75990	64126.1	63766.5	74724.1	68615.6	69375	64718.3	84396.6	59151.4
251	L-Glutamic acid	1.12532e+07	7.96976e+06	8.98919e+06	1.35174e+07	1.20982e+07	1.6407e+07	7.26653e+06	6.43488e+06	6.67464e+06	9.22961e+06	9.77474e+06	8.82737e+06	9.77174e+06	8.7891e+06	8.62604e+06	7.18946e+06	6.19661e+06	5.62517e+06	1.02176e+07	1.11884e+07	1.05789e+07	8.68491e+06	8.26945e+06	8.46481e+06	6.19086e+06	6.08839e+06	5.53231e+06	6.83591e+06	6.93054e+06	7.25382e+06	5.92486e+06	5.71285e+06	6.05788e+06	5.95682e+06	5.78406e+06	6.01364e+06	5.85333e+06	5.94069e+06	5.80875e+06
252	5-Hydroxytryptophan	843677	1.02931e+06	527551	1.29108e+06	1.4653e+06	1.08133e+06	1.33495e+06	1.0657e+06	1.20377e+06	1.41322e+06	1.28748e+06	1.30523e+06	978490	1.10341e+06	1.15408e+06	951596	688875	935648	2.33248e+06	3.92596e+06	2.65638e+06	1.19238e+06	1.19004e+06	834340	769294	580258	808418	1.38656e+06	1.89441e+06	1.26295e+06	997429	1.20926e+06	885537	883283	1.12886e+06	835018	978293	1.3824e+06	849779
253	L-Serine	2.1809e+06	1.83207e+06	2.93241e+06	3.75117e+06	2.76494e+06	1.85648e+06	2.7977e+06	3.60772e+06	3.67301e+06	2.2033e+06	2.74009e+06	2.99472e+06	2.48426e+06	2.96317e+06	2.30961e+06	1.97416e+06	2.33133e+06	2.59028e+06	3.00044e+06	4.01887e+06	5.3191e+06	2.80024e+06	3.12402e+06	1.70477e+06	2.62747e+06	1.71547e+06	2.43455e+06	2.54263e+06	3.87242e+06	3.14683e+06	2.37028e+06	2.43962e+06	2.61202e+06	2.60633e+06	2.29855e+06	2.68252e+06	1.98378e+06	2.92924e+06	2.37876e+06
254	Cantharidin	2.706e+06	2.87854e+06	2.30562e+06	2.53462e+06	2.43341e+06	1.51651e+06	2.76634e+06	3.31111e+06	2.95e+06	3.13959e+06	3.65628e+06	2.99794e+06	3.11683e+06	2.82898e+06	3.07472e+06	2.37472e+06	1.92032e+06	2.31368e+06	7.18731e+06	9.1535e+06	9.39452e+06	3.19476e+06	2.89074e+06	3.5579e+06	2.73064e+06	2.37675e+06	1.79559e+06	2.08205e+06	2.29969e+06	2.14779e+06	3.02061e+06	2.83518e+06	3.01167e+06	2.79688e+06	2.35407e+06	3.0243e+06	3.11888e+06	2.60102e+06	3.14329e+06
255	Polyphyllin VI	348151	227136	274137	475724	602715	557729	34995.6	79823.2	62527.1	175330	290261	126820	302377	219374	151934	126242	2298.14	139909	230598	292544	257821	118442	93178.8	125847	257460	160668	244705	119626	148028	86094.8	63301.3	86305.4	59097.3	72454.8	67903.4	67698.6	80616.1	68776.9	65644
256	Maleamic Acid	9.00207e+07	8.97428e+07	7.86164e+07	1.44819e+08	1.40433e+08	1.01207e+08	7.75963e+07	8.6481e+07	8.61632e+07	8.85266e+07	9.62278e+07	8.95974e+07	8.92048e+07	7.0118e+07	7.39615e+07	1.01337e+08	8.02484e+07	1.05746e+08	8.39261e+06	9.20861e+06	9.64233e+06	9.24844e+07	1.07883e+08	9.02806e+07	9.16405e+07	9.1192e+07	8.28571e+07	8.93807e+07	9.41587e+07	9.09528e+07	9.1301e+07	8.45557e+07	9.32623e+07	8.24582e+07	8.43857e+07	8.81252e+07	9.22789e+07	8.74095e+07	8.71117e+07
257	Glycylglycine	4.03228e+06	3.09669e+06	3.49753e+06	6.07512e+06	4.09954e+06	7.98684e+06	4.37806e+06	4.53755e+06	4.96002e+06	5.60576e+06	3.895e+06	3.77351e+06	4.99054e+06	3.81288e+06	4.03924e+06	2.84316e+06	3.60108e+06	4.25405e+06	1.61018e+07	1.49695e+07	1.23917e+07	5.17272e+06	4.12723e+06	7.68047e+06	4.62876e+06	3.38302e+06	3.38293e+06	4.79119e+06	5.51271e+06	6.47796e+06	4.5858e+06	4.5858e+06	4.5858e+06	4.5858e+06	4.5858e+06	4.5858e+06	4.5858e+06	4.5858e+06	4.5858e+06
258	(S)-3-(Allylsulphinyl)-L-alanine	592189	530648	679516	484295	488812	619430	3.72978e+06	4.08398e+06	3.68465e+06	509462	492942	497117	1.81452e+06	1.767e+06	1.80389e+06	4.08752e+06	2.97541e+06	3.80717e+06	362223	422288	431130	652388	693807	599409	2.15136e+06	2.15341e+06	1.98902e+06	5.38715e+06	5.40878e+06	5.18311e+06	2.21179e+06	2.3123e+06	2.19822e+06	2.40918e+06	2.33331e+06	2.27747e+06	2.22343e+06	2.18129e+06	2.36305e+06
259	6-Shogaol	1.89925e+06	2.17948e+06	2.27258e+06	3.4838e+06	4.28112e+06	4.31581e+06	4.13458e+06	3.69081e+06	3.82529e+06	3.11228e+06	3.60011e+06	3.44947e+06	4.36478e+06	3.75455e+06	4.04575e+06	2.5378e+06	2.12873e+06	2.91491e+06	1.37552e+06	1.7997e+06	1.45638e+06	3.69163e+06	5.01475e+06	5.16434e+06	5.35934e+06	6.13897e+06	6.04057e+06	3.52495e+06	4.28219e+06	4.40485e+06	3.57059e+06	3.60775e+06	3.74301e+06	3.65058e+06	3.62819e+06	3.79312e+06	3.43205e+06	3.70508e+06	3.63923e+06
260	Piperonyl acetone	572839	714209	788170	736521	758905	1.11642e+06	5.19054e+06	4.3557e+06	4.17976e+06	476401	392733	385219	1.26208e+06	1.07736e+06	1.06223e+06	4.22337e+06	6.09687e+06	3.87217e+06	406499	406496	355068	1.0203e+06	551546	559389	1.21024e+06	1.21712e+06	1.42479e+06	3.32875e+06	3.1563e+06	4.36248e+06	1.71624e+06	1.86943e+06	1.76121e+06	1.87144e+06	2.05178e+06	1.62549e+06	1.92374e+06	1.87347e+06	1.68151e+06
261	3-Methoxytyramine	4.94563e+06	4.8628e+06	4.81197e+06	3.16638e+06	3.0908e+06	4.61412e+06	2.80044e+06	3.03059e+06	2.98119e+06	6.09278e+06	6.82336e+06	5.75347e+06	3.34352e+06	3.34862e+06	2.90793e+06	3.3653e+06	2.98227e+06	3.04279e+06	7.63573e+06	7.23039e+06	7.10825e+06	6.16327e+06	4.98267e+06	4.9932e+06	1.93911e+06	1.41724e+06	1.78168e+06	2.40776e+06	1.2586e+06	1.96e+06	3.45611e+06	3.67672e+06	3.65366e+06	3.92565e+06	3.94866e+06	3.24686e+06	3.70736e+06	3.70025e+06	3.61415e+06
262	4-Hydroxyisoleucine	156506	120205	142716	131594	112035	38814.2	143265	134249	151329	157163	160934	142864	116971	128745	138237	166472	112924	105035	61075.7	70740.5	48919.8	152981	121415	120345	104230	112004	111892	121604	134890	124999	95485.3	92497.5	89666.3	90990.7	90264.9	96336.9	99042.3	75628.6	106398
263	Atractylodin	159312	248207	191417	333767	365535	419070	229097	212077	239445	247235	288904	262366	255573	264984	245424	267496	278960	236237	271966	400573	340688	273479	274118	342024	297775	323091	383706	421840	287149	368652	245731	220408	199263	177737	251604	208279	214792	242826	203160
264	Daidzin	1.7339e+06	1.2886e+06	1.5393e+06	325859	483977	464292	917470	834430	808985	1.20471e+06	1.32995e+06	791965	314678	472773	517791	874487	602453	460570	2.27003e+06	2.40099e+06	2.12441e+06	578622	601221	785847	728332	544624	607886	339536	353547	444138	632574	664085	540616	614857	619555	622383	637768	708208	531007
265	Prunetin	4.52776e+06	5.97594e+06	5.79215e+06	3.39269e+06	3.68384e+06	5.07735e+06	2.38139e+06	2.92694e+06	2.61017e+06	4.5256e+06	4.76985e+06	4.6876e+06	3.79377e+06	4.88829e+06	4.56679e+06	3.89716e+06	3.57037e+06	3.85305e+06	3.58064e+06	3.75828e+06	4.12982e+06	3.93351e+06	4.74929e+06	2.8736e+06	4.33671e+06	5.40591e+06	5.41907e+06	2.74246e+06	2.10487e+06	2.09423e+06	3.94977e+06	3.92173e+06	3.95155e+06	4.01386e+06	3.9037e+06	3.85062e+06	4.1294e+06	3.76622e+06	4.03953e+06
266	Eriodictyol	220376	217197	196944	114398	182693	221876	139426	150712	153373	154224	132748	169071	160033	153968	165391	183672	176078	186067	60605.3	69285.6	45821	161116	138079	233644	148293	107131	153547	76792.7	139062	117975	151567	176329	145108	138275	235396	153888	154844	179769	136111
267	Di-O-methylquercetin	1.89493e+06	3.41422e+06	2.52741e+06	2.93028e+06	3.13259e+06	3.15076e+06	4.09788e+06	5.31795e+06	4.42764e+06	5.09585e+06	5.37959e+06	4.64085e+06	5.00188e+06	4.11642e+06	4.58056e+06	1.7611e+06	1.93215e+06	3.20177e+06	4.26618e+06	4.48214e+06	4.44038e+06	7.60234e+06	1.17771e+07	1.13612e+07	7.54884e+06	9.28667e+06	9.72109e+06	4.96897e+06	6.35543e+06	5.62722e+06	6.69743e+06	6.73153e+06	6.69132e+06	6.51894e+06	6.9721e+06	6.8293e+06	6.90567e+06	6.22662e+06	6.94135e+06
268	Liquiritin	252624	463342	523298	241051	165825	263116	224589	188676	211031	290130	232261	220719	174167	239951	151745	232031	115763	115011	34318.6	49833.1	67229.6	371699	869087	638561	405790	565398	434079	1.44089e+06	806879	1.39998e+06	323904	287985	295427	314768	280009	295421	319771	286807	315610
269	3-Butylidenephthalide	1.62627e+06	1.60616e+06	1.72274e+06	1.36114e+06	1.37018e+06	1.59634e+06	945978	1.22055e+06	1.06101e+06	1.38725e+06	1.32392e+06	1.41386e+06	1.52183e+06	1.55359e+06	1.44192e+06	1.17001e+06	1.46345e+06	1.41927e+06	1.23951e+06	1.49105e+06	1.56315e+06	1.49897e+06	1.56266e+06	1.25083e+06	1.4579e+06	1.72592e+06	1.63165e+06	1.29095e+06	1.00932e+06	1.19576e+06	1.26002e+06	1.37931e+06	1.37337e+06	1.1813e+06	1.347e+06	1.37849e+06	1.2065e+06	1.34556e+06	1.34233e+06
270	D-Mannosamine	1.59874e+06	1.48019e+06	1.50008e+06	1.30892e+06	1.65509e+06	1.69957e+06	1.32428e+06	1.32828e+06	1.45508e+06	669601	615748	714090	1.38248e+06	1.13342e+06	1.10315e+06	1.05799e+06	1.88677e+06	1.9179e+06	1.69409e+06	1.54188e+06	1.69089e+06	687694	1.01588e+06	827215	1.4704e+06	1.04983e+06	1.44913e+06	1.40334e+06	1.61254e+06	1.59264e+06	1.54205e+06	1.29936e+06	1.67728e+06	1.17878e+06	1.81281e+06	1.12324e+06	1.50394e+06	1.52082e+06	1.44961e+06
271	Isorhamnetin-3-O-nehesperidine	1.51859e+07	1.04034e+07	8.82936e+06	1.35834e+07	1.31654e+07	1.32275e+07	8.85472e+06	1.11762e+07	8.69556e+06	1.30156e+07	1.29165e+07	1.26645e+07	1.94615e+07	1.54835e+07	2.02503e+07	1.33663e+07	1.12501e+07	1.25435e+07	1.56284e+07	1.05227e+07	1.0191e+07	9.07777e+06	8.64363e+06	1.25349e+07	1.4161e+07	1.20259e+07	1.2468e+07	9.49298e+06	1.03883e+07	1.11363e+07	1.03162e+07	1.40123e+07	8.70816e+06	1.23045e+07	1.22675e+07	1.22282e+07	1.24227e+07	8.03224e+06	1.39082e+07
272	Isonicotinic acid	4.5356e+06	5.06429e+06	4.52717e+06	5.12577e+06	4.60464e+06	5.31189e+06	4.18164e+06	3.64877e+06	3.86433e+06	4.86607e+06	5.59199e+06	5.1077e+06	4.42417e+06	4.77392e+06	4.3378e+06	4.41851e+06	4.58037e+06	4.3474e+06	1.59837e+07	1.60254e+07	1.56309e+07	6.00641e+06	5.69054e+06	6.47721e+06	4.80418e+06	4.17628e+06	4.38909e+06	3.37861e+06	4.04984e+06	3.45413e+06	4.07621e+06	4.55029e+06	4.52834e+06	4.52707e+06	4.54179e+06	4.30966e+06	4.27523e+06	4.40743e+06	4.43525e+06
273	4-Methyl-n-octanoic Acid	307638	290938	291794	238542	293043	246575	173756	157107	183211	261822	299517	186790	222693	257451	259188	214958	242957	195369	402894	320589	372382	234004	292517	288727	257811	214975	311594	208996	210199	159637	270822	269147	178600	236879	316960	237774	268750	209782	261036
274	Fluoxetine	3756.66	4629.41	4390.9	613.642	1617.03	464.63	1542.55	3962	1489.56	8898.77	13203.7	6534.52	3407.21	3651	4636.79	1757.59	3372.08	930.652	71570.1	69329.6	53503.3	16257.7	26503	23320.4	10506.3	11845.5	14408.6	5287.24	7697.66	4666.34	12372.2	26280.5	17141.2	16408.8	16164	17523.8	17099.5	15685.1	20266.5
275	Galangin	3.40874e+06	4.47176e+06	4.68112e+06	2.27115e+06	2.80965e+06	2.66863e+06	3.3973e+06	4.2047e+06	4.41615e+06	2.72729e+06	3.7513e+06	4.35033e+06	2.9115e+06	3.9129e+06	3.28921e+06	4.1735e+06	3.35306e+06	4.91979e+06	923800	1.11592e+06	827724	2.75869e+06	4.67517e+06	4.00039e+06	4.43692e+06	4.59136e+06	4.25634e+06	6.25133e+06	3.94107e+06	7.63059e+06	3.43449e+06	3.72503e+06	3.55457e+06	3.58387e+06	3.57468e+06	3.54136e+06	3.59222e+06	3.74189e+06	3.40943e+06
276	Tectorigenin	1.39655e+06	2.13621e+06	1.44236e+06	2.08514e+06	2.148e+06	2.21178e+06	1.62326e+06	2.08162e+06	1.92492e+06	1.58858e+06	1.89059e+06	1.57186e+06	1.4367e+06	1.69265e+06	1.53274e+06	1.60352e+06	1.65464e+06	2.14876e+06	2.78635e+06	3.44371e+06	3.47927e+06	2.14442e+06	2.19739e+06	1.65208e+06	2.10123e+06	2.80524e+06	2.90883e+06	2.45555e+06	1.8735e+06	2.22579e+06	2.3392e+06	2.42337e+06	2.11951e+06	2.63154e+06	1.90932e+06	2.70878e+06	2.1226e+06	2.48812e+06	2.26986e+06
277	Columbin	109195	96677.3	81501.2	370422	423618	331878	223656	162116	200372	84060.1	128678	97787.1	275485	293589	305605	189640	132124	142515	30608.8	49154.1	55474.6	151714	210954	219998	286285	290902	318542	387290	475816	379825	145198	116255	131675	110195	123805	137463	100006	162691	118684
278	Batyl alcohol	3847.84	3369.72	3294.27	3484.57	3170.6	3835.8	4055.86	3110.78	3493.12	3448.78	3250.97	3333.03	3381.18	3905.35	3978.1	4222.3	3530.55	3010.96	8157.32	8383.31	7374.47	3520.84	3866.11	3053.66	3028.78	2919.41	3055.01	4984.06	3402.19	3276.79	3731.32	3771.93	3678.22	3754.26	3780.28	3696.68	3770.04	3510.67	3956.51
279	Guanidinoethyl sulfonate	689719	716930	977728	605780	700437	739706	844632	864563	875774	663734	802405	900906	582790	610927	661931	597586	878990	779306	894947	962968	1.22515e+06	712339	787626	928871	611869	689229	820409	600000	756636	813463	664887	727206	691783	695149	696602	688279	697291	727795	663173
280	L(-)-Carnitine	861527	837589	1.10601e+06	892053	1.36417e+06	945671	635847	933948	681179	582306	398976	537271	649174	870635	635594	954032	1.30695e+06	1.03548e+06	1.19219e+06	1.49371e+06	1.28623e+06	437674	506778	512739	1.03378e+06	1.13875e+06	1.05069e+06	977796	878956	840394	1.14769e+06	1.07434e+06	1.14317e+06	1.13157e+06	1.11945e+06	1.06689e+06	1.19104e+06	1.08955e+06	1.1209e+06
281	D-Glucose 6-phosphate	664636	2.22941e+06	1.06369e+06	1.57733e+06	1.25035e+06	1.38509e+06	2.99884e+06	1.93928e+06	2.41504e+06	1.59894e+06	1.51291e+06	2.1103e+06	1.68558e+06	1.21776e+06	2.15405e+06	1.37531e+06	1.62093e+06	2.36632e+06	6.21845e+06	6.82496e+06	8.8579e+06	2.02702e+06	1.20185e+06	2.36798e+06	2.09552e+06	1.63627e+06	1.70245e+06	1.46103e+06	2.50861e+06	1.86944e+06	1.69688e+06	1.92826e+06	1.82519e+06	1.81754e+06	1.81694e+06	1.75321e+06	1.89373e+06	1.75674e+06	1.83319e+06
282	5-Iodo-2'-deoxyuridine	3.48253e+06	3.16762e+06	2.80376e+06	3.12337e+06	3.20811e+06	3.0062e+06	2.41827e+06	2.49653e+06	2.59296e+06	3.05836e+06	3.02801e+06	3.35922e+06	2.4168e+06	2.47137e+06	2.48713e+06	2.58529e+06	3.25352e+06	2.24285e+06	43830.6	25660.3	30727.6	2.29911e+06	1.98409e+06	2.00301e+06	1.16453e+06	1.43174e+06	1.48106e+06	1.41917e+06	1.4338e+06	1.63536e+06	2.86827e+06	2.74644e+06	2.75104e+06	2.87254e+06	2.77448e+06	2.8466e+06	2.65112e+06	2.85236e+06	2.84892e+06
283	Perillene	4.616e+06	4.11572e+06	4.78678e+06	3.63387e+06	4.20109e+06	4.41355e+06	2.66249e+06	2.8392e+06	2.81712e+06	3.53233e+06	4.11006e+06	4.1927e+06	3.79467e+06	4.36953e+06	3.77708e+06	3.58331e+06	3.31165e+06	3.40072e+06	4.77501e+06	5.93932e+06	5.80982e+06	4.08507e+06	4.62413e+06	3.74386e+06	4.83753e+06	4.68813e+06	5.01664e+06	3.88092e+06	3.5285e+06	4.00572e+06	4.04773e+06	3.75237e+06	4.33371e+06	3.95657e+06	4.0974e+06	4.53367e+06	3.62813e+06	3.71679e+06	4.37882e+06
284	Isoferulic acid	393144	677687	493174	459372	511714	404022	442025	634236	460631	360148	396768	406526	274552	367126	370395	508003	640492	626503	592907	558349	453624	362551	273829	366657	270000	300820	262508	361627	216616	336088	799799	590385	613393	725080	620915	663852	644095	708417	672038
285	Trigonelline	1.16427e+07	1.26478e+07	1.32614e+07	1.29301e+07	1.1343e+07	8.97013e+06	1.49483e+07	1.4629e+07	1.38824e+07	1.53921e+07	1.89173e+07	1.54557e+07	1.91363e+07	1.80699e+07	1.80385e+07	1.67668e+07	1.80219e+07	1.36765e+07	3.14218e+07	3.84637e+07	3.25074e+07	1.77366e+07	1.52101e+07	1.88188e+07	1.22611e+07	1.05079e+07	1.11969e+07	1.03954e+07	1.22059e+07	1.0193e+07	1.24867e+07	1.22761e+07	1.33037e+07	1.2137e+07	1.25703e+07	1.31835e+07	1.26125e+07	1.22173e+07	1.26036e+07
286	Vaccarin	1.80245e+06	1.23156e+06	1.53226e+06	1.1101e+06	1.35255e+06	1.43247e+06	1.65006e+06	1.55111e+06	1.3928e+06	1.46837e+06	1.26389e+06	1.16077e+06	1.20822e+06	1.09084e+06	1.16339e+06	1.0851e+06	1.20829e+06	1.12296e+06	24381.6	18083.4	28734.5	1.24162e+06	1.11245e+06	1.29991e+06	1.21802e+06	1.11005e+06	1.1178e+06	1.50441e+06	1.53173e+06	1.3801e+06	1.17207e+06	1.08038e+06	1.01067e+06	1.04134e+06	1.09268e+06	1.06025e+06	1.06512e+06	958122	1.27329e+06
287	Aleuritic acid	2.71602e+06	4.07324e+06	3.82201e+06	1.10187e+06	1.61866e+06	1.35426e+06	3.26329e+06	2.89343e+06	3.25259e+06	1.98515e+06	3.38774e+06	3.70386e+06	2.37128e+06	2.48244e+06	1.74597e+06	2.81684e+06	2.64819e+06	2.89873e+06	5.30962e+06	6.37848e+06	5.66963e+06	2.91806e+06	4.17456e+06	3.05207e+06	4.15134e+06	4.08779e+06	3.85289e+06	3.32005e+06	2.03007e+06	4.55721e+06	3.10915e+06	3.26757e+06	3.04497e+06	3.26975e+06	3.16496e+06	2.79708e+06	3.45167e+06	3.26141e+06	3.02152e+06
288	2'-O-Galloylhyperin	1.17392e+06	986987	1.35255e+06	1.15472e+06	777788	723233	1.12392e+06	1.28466e+06	1.51348e+06	1.11239e+06	770601	871544	983619	1.04431e+06	918505	969771	1.09432e+06	780266	54803.6	134450	70012.2	1.3638e+06	930401	907715	1.2912e+06	1.00096e+06	860853	953912	1.22448e+06	1.26479e+06	614629	709449	602869	713309	625080	656032	627055	733018	598056
289	Coixol	1.31313e+06	1.11797e+06	1.15806e+06	1.5768e+06	1.0898e+06	1.65343e+06	1.18584e+06	843376	1.35299e+06	1.06319e+06	1.37473e+06	1.04562e+06	555847	743642	1.14616e+06	1.02476e+06	1.38314e+06	1.05022e+06	3.92845e+06	4.27868e+06	3.89981e+06	1.17358e+06	857548	821085	1.36509e+06	1.2677e+06	1.30669e+06	1.62691e+06	1.07631e+06	1.81146e+06	1.34451e+06	1.61789e+06	1.16276e+06	1.38103e+06	1.44988e+06	1.46359e+06	1.30599e+06	2.08698e+06	956012
290	Esculin	1.27197e+07	1.07442e+07	1.18442e+07	1.04781e+07	1.00919e+07	9.82701e+06	8.08731e+06	8.00107e+06	1.04561e+07	8.40246e+06	1.29416e+07	9.74727e+06	7.81364e+06	9.94655e+06	1.05266e+07	7.82359e+06	7.86168e+06	8.53525e+06	8.93624e+06	9.54682e+06	1.18608e+07	1.12495e+07	1.05071e+07	1.04966e+07	7.12052e+06	7.55938e+06	7.3994e+06	5.44159e+06	4.92141e+06	7.44043e+06	8.2936e+06	9.3681e+06	8.78899e+06	8.77288e+06	8.81869e+06	8.82953e+06	8.79716e+06	8.17916e+06	9.44379e+06
291	7-Methoxycoumarin	1.55936e+07	1.32485e+07	1.65519e+07	1.60393e+07	1.31938e+07	9.77573e+06	1.20978e+07	1.59557e+07	1.28155e+07	1.55521e+07	2.3216e+07	1.84296e+07	1.49391e+07	1.35933e+07	9.28238e+06	1.07256e+07	1.0529e+07	1.03324e+07	2.16361e+06	4.30546e+06	4.287e+06	1.68922e+07	2.0899e+07	1.63772e+07	1.55368e+07	8.61398e+06	9.93656e+06	1.09006e+07	8.87877e+06	1.14681e+07	1.05416e+07	1.19719e+07	1.0172e+07	1.16016e+07	8.45528e+06	1.18196e+07	9.67079e+06	1.20185e+07	1.09715e+07
292	Androsin	5.97809e+06	3.5665e+06	3.6664e+06	1.18451e+07	1.29705e+07	2.25634e+07	3.44797e+06	3.40479e+06	3.26599e+06	3.49657e+06	3.31225e+06	3.0893e+06	3.76429e+06	3.30296e+06	3.69747e+06	3.08038e+06	2.88773e+06	2.57076e+06	4.51511e+06	4.29122e+06	4.40235e+06	1.73819e+06	1.75979e+06	2.42071e+06	1.62047e+06	1.89254e+06	1.49873e+06	1.09406e+06	1.55947e+06	1.26811e+06	3.50609e+06	3.64256e+06	3.6326e+06	3.54034e+06	3.72957e+06	3.60364e+06	3.5494e+06	3.49433e+06	3.68109e+06
293	Morellic acid	75512.4	106460	121331	48415.6	48031.5	55574.5	15743.6	11278.4	13167.4	133948	261755	163958	89746.9	62720.2	66795.7	34805.5	28198.2	28103.9	86221	63031.7	100177	160451	246917	133527	32010.1	31334	38412.4	19570.6	10957.5	18771.8	92667.8	92667.8	92667.8	92667.8	92667.8	92667.8	92667.8	92667.8	92667.8
294	3-[(Carboxycarbonyl)amino]-L-alanine	426005	388778	483058	505947	485889	396860	2.01783e+06	1.64566e+06	1.56282e+06	397267	389580	363186	926700	793337	905668	1.68353e+06	1.61916e+06	1.65381e+06	442781	548255	524463	396134	458154	426451	905447	880339	784377	2.73918e+06	2.53885e+06	2.3717e+06	946817	980585	963841	966885	954722	969501	965942	932689	991865
295	Sinapic acid	57693.5	59208.2	81429.3	112686	117071	166869	69904	50113.2	67321	68057	77603.5	72214.2	32440.6	57901.9	49905.2	101616	85115.6	75418.1	709.849	4457.98	5930.97	82802	57293.2	68658.1	44532.7	48732.1	50939.8	60396.4	73353.6	82160.9	44341.6	34791.4	43684.3	33719.5	46468.2	41802.4	44530.6	33834.9	41291.3
296	Estrone	1.25234e+08	1.31244e+08	1.27608e+08	1.00845e+08	1.13523e+08	1.2216e+08	4.97621e+07	5.85432e+07	5.15567e+07	1.08889e+08	1.16185e+08	1.1636e+08	1.0176e+08	1.184e+08	1.09149e+08	6.65458e+07	6.79022e+07	7.89169e+07	1.62103e+08	1.63536e+08	1.65613e+08	1.13019e+08	1.31106e+08	1.03544e+08	1.2206e+08	1.35539e+08	1.3562e+08	8.56876e+07	7.17972e+07	8.15546e+07	1.0771e+08	1.11706e+08	1.12272e+08	1.08338e+08	1.14479e+08	1.09394e+08	1.10558e+08	1.11565e+08	1.08432e+08
297	Ajugol	2.05277e+06	1.33581e+06	1.59546e+06	1.14289e+06	943476	1.61706e+06	1.25138e+06	1.00719e+06	1.30171e+06	1.62941e+06	1.61484e+06	1.25011e+06	1.65448e+06	1.57704e+06	1.26997e+06	2.07491e+06	1.52846e+06	1.60739e+06	736109	731620	548333	974956	1.20147e+06	1.31184e+06	1.2438e+06	1.31766e+06	1.02752e+06	2.13359e+06	1.80203e+06	1.97569e+06	1.17337e+06	1.05788e+06	1.21667e+06	997771	1.16658e+06	1.37436e+06	1.05554e+06	1.21031e+06	1.00981e+06
298	Genistin	168959	166830	128631	2.72713e+06	1.54668e+06	2.05264e+06	568222	289685	216830	151532	108894	136392	853253	1.15849e+06	658553	305783	132749	172729	8066.33	13216.5	49899	307080	506818	274258	665177	638589	511843	1.03626e+06	923118	982822	388686	379662	385598	384918	382376	386375	384748	377155	391237
299	Naringenin 7-O-glucoside (Prunin)	3.40999e+07	3.66955e+07	3.57247e+07	8.16885e+07	9.22902e+07	8.40958e+07	3.6952e+07	3.4708e+07	3.23836e+07	4.17967e+07	3.93235e+07	3.87755e+07	3.73095e+07	4.00565e+07	4.26651e+07	3.24847e+07	2.53065e+07	2.99589e+07	2.38959e+07	2.75784e+07	2.82199e+07	2.85688e+07	2.23078e+07	3.46477e+07	2.24179e+07	2.04339e+07	2.08101e+07	3.27821e+07	4.49447e+07	3.28523e+07	2.17527e+07	2.23504e+07	2.19589e+07	1.94677e+07	2.16242e+07	2.13414e+07	2.38311e+07	2.21411e+07	2.01458e+07
300	Scutellarein	652093	960691	1.02038e+06	561874	572676	791104	332008	388611	414460	827689	636680	742853	574931	513232	544612	437055	545524	531415	1.45756e+06	1.05496e+06	1.16172e+06	1.12151e+06	557026	964269	950621	736551	772462	341069	402799	385831	572572	663663	577325	592865	533475	667307	602441	553420	640692
301	Myricetin	327654	268297	382966	3.35867e+06	2.57138e+06	2.42565e+06	1.50367e+06	796394	980983	566185	316798	383346	1.40251e+06	2.10175e+06	1.70914e+06	1.17101e+06	368813	781539	60938.5	41559.1	49477.1	1.19206e+06	2.50596e+06	1.16228e+06	1.9472e+06	2.65153e+06	2.32756e+06	6.6232e+06	6.8019e+06	6.12072e+06	1.15047e+06	1.06253e+06	965247	1.09848e+06	1.09171e+06	1.06237e+06	1.07596e+06	956202	1.20166e+06
302	Hydroxyecdysone	1.12481e+06	916666	863793	617031	633194	585914	978441	910284	917608	954412	1.23102e+06	894113	715964	788768	857023	743590	774932	975939	974300	901258	997427	917209	936013	1.07372e+06	955586	784288	908865	1.03364e+06	979651	1.2563e+06	1.19727e+06	1.17833e+06	1.19474e+06	1.18911e+06	1.18421e+06	1.19436e+06	1.19065e+06	1.14079e+06	1.23652e+06
303	D-(+)-Cellobiose	1.77198e+08	1.63341e+08	1.66869e+08	1.70377e+08	1.77469e+08	1.45045e+08	1.70109e+08	1.94278e+08	1.77892e+08	1.6278e+08	1.66591e+08	1.70046e+08	1.40278e+08	1.28128e+08	1.47482e+08	1.43811e+08	1.62468e+08	1.72273e+08	1.20839e+08	1.24345e+08	1.51619e+08	1.2388e+08	1.36927e+08	1.37878e+08	1.13686e+08	1.18476e+08	1.19951e+08	9.96571e+07	1.05113e+08	1.09509e+08	1.55319e+08	1.3822e+08	1.56136e+08	1.50867e+08	1.37606e+08	1.49796e+08	1.42172e+08	1.51576e+08	1.5209e+08
304	Fisetin	5.08531e+07	4.06976e+07	4.27984e+07	4.8197e+07	5.26583e+07	3.5776e+07	3.26874e+07	3.69777e+07	3.66011e+07	5.06297e+07	4.168e+07	3.94978e+07	4.89023e+07	3.62532e+07	4.59043e+07	4.40786e+07	4.00644e+07	3.75464e+07	5.20564e+07	4.49356e+07	4.05097e+07	3.38499e+07	3.60092e+07	6.0237e+07	4.02901e+07	4.07124e+07	3.045e+07	3.56519e+07	4.18732e+07	4.05738e+07	4.70628e+07	3.6577e+07	4.90725e+07	4.32092e+07	3.0011e+07	4.10502e+07	4.21658e+07	5.6623e+07	3.51265e+07
305	Herbacetin	481087	770683	586630	671227	1.40767e+06	1.46055e+06	1.91547e+06	2.91611e+06	3.55076e+06	299185	751551	433176	520237	611626	333074	1.47046e+06	1.66631e+06	2.33926e+06	800799	416940	771869	637305	588204	532806	1.80067e+06	2.02472e+06	2.14785e+06	2.29964e+06	2.87512e+06	2.49975e+06	3.92646e+06	4.61861e+06	3.69651e+06	4.51291e+06	4.02449e+06	3.2511e+06	4.38272e+06	4.55271e+06	4.00983e+06
306	Ponicidin/Rubescensin B	1.87874e+06	1.82958e+06	2.30296e+06	4.00626e+06	5.33177e+06	4.003e+06	1.34768e+07	1.5325e+07	1.57823e+07	1.92938e+06	1.90528e+06	1.57496e+06	7.50972e+06	7.33711e+06	7.83762e+06	1.18913e+07	2.27582e+07	1.51241e+07	1.27804e+06	583806	1.0069e+06	3.41236e+06	3.9584e+06	2.49516e+06	8.80834e+06	1.07541e+07	8.57016e+06	1.19946e+07	9.64072e+06	1.00197e+07	5.88872e+06	5.9426e+06	5.9128e+06	5.91588e+06	5.91188e+06	5.91926e+06	5.9126e+06	5.89292e+06	5.93632e+06
307	L-Abrine	592421	788025	507685	2.94512e+06	2.76191e+06	2.57139e+06	585799	753658	576090	578493	517245	495339	634591	575974	619110	603569	455057	586997	110340	117109	109242	372698	374739	424571	133845	236799	149141	449795	328172	350294	512774	498756	467051	568169	491908	512704	528250	535416	453788
308	Flavone	100077	65757.8	117030	174036	164961	219108	564228	570462	544371	91531.7	92363.1	128000	351827	284389	381995	559958	598260	491914	100366	112188	104903	203552	97234.8	132816	161562	207713	293293	336916	172566	318285	252763	272032	251089	262567	264328	257664	256676	288216	237121
309	Isobutyrylshikonin	720400	833487	547819	832227	1.04384e+06	686090	740024	602077	580773	607610	913345	688526	712253	512683	621212	670563	846039	585522	1.36136e+06	1.81095e+06	1.53834e+06	730464	941036	782821	460620	585421	683857	977509	1.01311e+06	805514	493051	726175	769095	689833	766840	575395	674287	519012	784003
310	Wedelolactone	182936	183468	169517	152594	173191	187409	205124	206102	235750	231203	370428	268866	189579	222721	192643	186984	169795	213129	33025.5	32796	41504.9	304132	491597	246958	231048	161376	220600	114482	111281	157829	258761	229123	229319	256551	232771	239647	231380	216616	279066
311	Ginsenoside Rg2	664996	512444	565781	662031	896045	594650	322518	372930	308814	598376	570549	538154	530643	371466	396894	230234	248727	226789	445765	605380	478486	228251	354987	362022	402622	445791	478989	407957	529535	459435	250603	203625	228930	247963	212180	236648	205025	230774	243696
312	Tetrahydroberberine THB	277747	188215	295682	143091	206934	124984	117941	79934	92342.2	209405	196530	206439	116102	169808	103177	74853	79267.9	67627.8	245742	299700	341541	216073	109030	261185	158299	112749	82288.3	111458	102018	90191.1	75534.8	75933.3	82552.2	94945.4	97660.8	94649.1	56906	134461	55088.3
313	Quercitrin	2.02679e+06	2.0029e+06	1.97975e+06	2.57124e+06	2.04e+06	2.06241e+06	2.37647e+06	2.53037e+06	2.35799e+06	2.07613e+06	1.87235e+06	2.02787e+06	1.8773e+06	1.6722e+06	1.63074e+06	2.14855e+06	2.24764e+06	2.5247e+06	1.49068e+06	1.83974e+06	1.30097e+06	1.50189e+06	1.84956e+06	1.67495e+06	1.42885e+06	1.46404e+06	1.24569e+06	1.39402e+06	1.4746e+06	1.36237e+06	2.13074e+06	1.98022e+06	2.02859e+06	2.03688e+06	2.04243e+06	2.05433e+06	2.04848e+06	2.14347e+06	1.95419e+06
314	Luteolin 3',7-di-O-glucoside	1.80431e+06	1.08322e+06	744826	1.74711e+07	1.9849e+07	2.04239e+07	1.36067e+06	1.20336e+06	1.22474e+06	1.77628e+06	2.0205e+06	1.42571e+06	1.9505e+06	1.99597e+06	1.48071e+06	1.10164e+06	972089	1.08725e+06	276018	74058.4	169071	1.96992e+06	1.43e+06	2.28644e+06	1.33976e+06	1.67883e+06	1.03241e+06	1.78656e+06	1.42858e+06	1.94984e+06	2.22508e+06	2.03283e+06	2.16815e+06	2.18819e+06	2.0776e+06	2.42099e+06	2.04061e+06	2.12604e+06	2.13727e+06
315	Emodin-3-methyl ether/Physcion	604070	667658	761818	1.08717e+06	1.05106e+06	1.08249e+06	565955	381289	653146	472113	614957	557331	316136	401868	335978	236200	249695	161159	581276	688008	701601	380873	750274	721550	327216	396717	466155	707152	593311	731257	396063	368152	392658	367916	376029	436655	379730	361563	387423
316	Isoschaftoside	455051	361613	326672	27547.7	29158	45117.6	108758	79132.4	79159.5	337430	267156	245171	55993.8	101432	127967	29751.7	109114	39971.3	9781.57	14572.2	2683.68	338507	158713	355151	87058.3	92300.4	110259	21218.4	33836.4	35411.1	138422	113679	116249	125020	124004	114567	127735	111585	136652
317	Diosmetin	1.32788e+06	2.05906e+06	1.37774e+06	1.87355e+06	2.08237e+06	2.29014e+06	1.30757e+06	1.88488e+06	1.77324e+06	1.47668e+06	1.59787e+06	1.40366e+06	1.25251e+06	1.69966e+06	1.57701e+06	1.50019e+06	1.43933e+06	1.64926e+06	3.07003e+06	3.58722e+06	2.91392e+06	1.62282e+06	2.30664e+06	1.58082e+06	2.12417e+06	2.23994e+06	2.26796e+06	2.38892e+06	1.37801e+06	1.69051e+06	2.1749e+06	2.16e+06	2.17554e+06	2.18693e+06	2.103e+06	2.22982e+06	2.16336e+06	2.27499e+06	2.06161e+06
318	Hesperetin	452877	425982	352558	2.00277e+06	2.09363e+06	1.88957e+06	2.75566e+06	3.23979e+06	2.69101e+06	401148	403975	377255	1.70647e+06	1.64548e+06	1.62377e+06	3.863e+06	2.95133e+06	4.23978e+06	49860.6	62978.8	73820.1	467695	382661	436220	1.76521e+06	1.76559e+06	1.74836e+06	4.15493e+06	4.99438e+06	4.8221e+06	2.13967e+06	2.18506e+06	2.25756e+06	2.05016e+06	2.36774e+06	2.15364e+06	2.19648e+06	2.24154e+06	2.08423e+06
319	Tricin	5.20748e+06	7.5796e+06	5.97454e+06	4.97098e+06	5.34671e+06	5.71343e+06	3.41843e+06	4.24142e+06	4.92582e+06	3.97748e+06	3.22655e+06	3.82158e+06	3.47325e+06	5.16477e+06	4.28315e+06	4.29499e+06	4.07093e+06	5.42394e+06	1.35532e+07	1.5237e+07	1.6732e+07	4.42235e+06	5.01854e+06	3.95521e+06	6.90266e+06	7.20536e+06	8.5758e+06	3.67782e+06	2.75014e+06	3.439e+06	7.45717e+06	7.45717e+06	7.45717e+06	7.45717e+06	7.45717e+06	7.45717e+06	7.45717e+06	7.45717e+06	7.45717e+06
320	Tricetin	148545	127805	92101	248211	233012	124775	111779	169211	124183	181929	209185	166597	209618	182200	207281	263060	201946	195941	4084.54	16032.5	8882.03	163695	147708	200964	107446	129433	127670	68680.5	153550	110644	156570	246772	196526	192256	195212	221444	134116	210007	229543
321	Tectochrysin	923897	1.2248e+06	1.06788e+06	355157	516538	616334	99250.5	128324	146785	632171	703779	749818	374183	489046	512788	196158	205107	183652	717702	781299	824129	593736	956441	422678	786515	867942	778618	260432	127650	126623	488034	469636	464264	493318	534193	438239	541739	489117	436469
322	Diosmin	312877	214823	171851	175428	232334	249901	166001	182210	210532	98252	173713	160572	236847	103081	261138	82941.1	87559.6	110401	749946	230970	816683	50526.7	61772.5	119226	170356	181940	167393	144555	93978	201973	103726	157562	132777	122250	112017	103960	131876	127687	137206
323	Kaempferol	971555	1.33874e+06	1.58472e+06	843961	902546	1.09493e+06	478937	511986	485052	1.18764e+06	992770	1.11814e+06	644136	754591	789974	554716	893649	625997	1.99821e+06	1.49853e+06	1.82806e+06	1.67301e+06	891980	1.4585e+06	1.25885e+06	966962	1.30323e+06	383985	435043	614338	806825	806825	806825	806825	806825	806825	806825	806825	806825
324	Pectolinarigenin	3137.85	6639.75	6774.49	31423.1	39454.3	19241.1	28177.1	10152	16632.4	120485	110115	99693.9	5963.94	6230.69	4022.41	45082	16927.1	36281.3	765.371	1460.16	3067.1	9531.91	6337.81	2101.2	26295.8	32305.5	37223	27185	38007.9	28810.7	12028.1	12028.1	12028.1	12028.1	12028.1	12028.1	12028.1	12028.1	12028.1
325	Eupafolin	4.69856e+06	7.88014e+06	4.41492e+06	4.36941e+06	6.22399e+06	7.04384e+06	1.88746e+06	2.646e+06	2.07898e+06	3.45916e+06	3.25548e+06	2.84438e+06	3.48221e+06	5.2524e+06	4.21372e+06	3.08248e+06	2.71573e+06	3.71341e+06	3.51209e+06	3.32027e+06	4.13632e+06	4.18786e+06	3.59e+06	2.18928e+06	6.50981e+06	6.09538e+06	8.02475e+06	2.61129e+06	2.84832e+06	2.87619e+06	3.76348e+06	3.66339e+06	4.31596e+06	3.7836e+06	4.21062e+06	3.78172e+06	4.17761e+06	3.29798e+06	4.21731e+06
326	D-(-)-Penicillamine	1.81246e+06	2.70107e+06	1.90404e+06	5.02653e+07	4.54238e+07	3.90793e+07	1.50896e+06	1.30628e+06	1.27492e+06	1.92851e+06	1.83729e+06	1.86083e+06	1.61415e+06	1.78733e+06	1.56554e+06	1.43345e+06	1.34386e+06	1.26142e+06	4.40313e+06	4.1712e+06	4.13095e+06	2.12697e+06	1.6445e+06	1.78041e+06	1.07396e+06	1.54496e+06	1.07483e+06	1.65112e+06	1.53669e+06	1.67053e+06	3.53541e+06	3.83495e+06	3.75112e+06	3.72206e+06	3.78689e+06	3.53264e+06	3.76866e+06	3.62765e+06	3.78558e+06
327	Ellipticine	66760.4	45151.4	60609.4	70516.8	66642.8	57788.2	57302.8	54435.5	61776.4	67669.3	57974.3	67423.6	60573.7	52428.9	59031.7	64235	61186.5	51237.4	123981	132020	117641	54138	59324.6	59862.6	54274.9	47277.7	63947.3	33121.6	58052.3	68461.5	62725.5	50087.5	57359.3	53057.3	60163.6	55864.6	53217.4	58663.4	55613.9
328	Matrine	1.20489e+06	1.22978e+06	930852	1.15417e+06	1.23775e+06	1.3078e+06	1.64139e+06	1.37197e+06	1.09556e+06	2.04517e+06	1.90351e+06	1.48558e+06	1.41803e+06	1.39219e+06	1.30498e+06	1.1284e+06	1.04898e+06	1.09489e+06	1.76275e+06	2.18034e+06	2.49888e+06	2.37792e+06	1.89637e+06	1.88183e+06	1.16355e+06	1.06978e+06	1.36083e+06	1.52936e+06	2.34668e+06	1.35634e+06	742095	699311	719544	722439	720331	719222	719046	779255	669005
329	Emodin	4.3512e+07	4.48203e+07	3.93348e+07	2.35753e+07	2.47081e+07	3.09777e+07	7.66272e+06	9.38774e+06	7.70964e+06	3.00626e+07	3.13833e+07	3.22593e+07	2.09258e+07	2.97506e+07	2.55359e+07	1.48725e+07	9.8204e+06	1.56224e+07	3.85357e+07	3.77159e+07	3.65088e+07	3.6792e+07	3.96973e+07	2.55613e+07	4.2332e+07	4.58122e+07	4.38352e+07	2.2506e+07	1.49201e+07	2.20165e+07	2.97698e+07	3.40746e+07	3.36584e+07	3.24193e+07	3.30349e+07	3.03379e+07	3.17555e+07	3.27671e+07	3.29373e+07
330	Evodiamine	1.58095e+06	1.51684e+06	1.47242e+06	967926	896763	1.10563e+06	539545	631776	641510	1.32928e+06	1.34913e+06	1.40749e+06	860075	1.14741e+06	1.09564e+06	827976	705947	861858	1.19538e+06	1.39205e+06	1.34149e+06	1.29246e+06	1.28175e+06	898271	1.19286e+06	1.58351e+06	1.34379e+06	667635	520506	464375	1.06458e+06	1.15103e+06	1.10517e+06	1.10379e+06	933432	1.12306e+06	1.13962e+06	1.14163e+06	1.05043e+06
331	Uncarine E	906573	1.22631e+06	1.39244e+06	1.01626e+06	620289	777126	954951	1.16325e+06	764912	846304	1.56379e+06	1.12746e+06	1.29072e+06	1.33174e+06	1.53701e+06	1.23716e+06	1.34549e+06	1.37072e+06	1.96926e+06	1.99397e+06	2.844e+06	1.54865e+06	1.27265e+06	1.4701e+06	718059	670311	791791	1.01755e+06	1.07487e+06	1.18372e+06	951282	918411	825294	534887	1.00221e+06	752477	1.18812e+06	626468	965755
332	Alkannin	3.50524e+08	3.58793e+08	3.57152e+08	2.92002e+08	3.18529e+08	3.28797e+08	1.70035e+08	1.97172e+08	1.77199e+08	2.96928e+08	3.22304e+08	3.40592e+08	2.83676e+08	3.42564e+08	3.16209e+08	2.21917e+08	2.23705e+08	2.40777e+08	4.74864e+08	5.30264e+08	5.20334e+08	3.34845e+08	3.56245e+08	3.03622e+08	3.45866e+08	3.46167e+08	3.61787e+08	2.56625e+08	2.37221e+08	2.60468e+08	3.21292e+08	3.00477e+08	3.17887e+08	3.08885e+08	3.15382e+08	3.06291e+08	3.14733e+08	3.06786e+08	3.17778e+08
333	Hematoxylin	1.18885e+06	777839	852111	719802	719438	1.43247e+06	875928	844992	878406	770362	688383	705699	792362	815899	819262	771073	745728	649940	331515	351957	306603	589896	516379	663043	597434	567456	590578	693890	670141	671162	630703	629561	672154	621419	653048	641677	643048	622441	648394
334	2-Methylmalonic acid	434463	378106	405835	413704	622002	712211	657048	613188	497584	412187	486334	472276	547519	489953	522868	464848	543875	418816	1.77085e+06	1.96601e+06	1.71795e+06	277108	454078	375361	504112	598472	533420	649218	693619	515204	828330	717559	781021	783189	761040	774817	776319	851693	705922
335	(卤)-alpha-Bisabolol	1.24012e+06	1.25561e+06	1.54847e+06	2.93128e+06	2.97983e+06	2.41814e+06	3.28225e+06	3.4276e+06	3.42478e+06	1.87192e+06	1.71714e+06	1.91869e+06	2.91508e+06	2.64113e+06	2.92881e+06	2.10132e+06	2.1342e+06	2.278e+06	195200	216218	231369	2.12674e+06	2.64866e+06	2.69565e+06	3.16186e+06	3.58797e+06	3.43714e+06	3.25597e+06	3.624e+06	3.60784e+06	2.64353e+06	2.64353e+06	2.64353e+06	2.64353e+06	2.64353e+06	2.64353e+06	2.64353e+06	2.64353e+06	2.64353e+06
336	Cimetidine	136348	228136	268318	124899	168657	52538.7	433241	590489	631840	115748	49765.7	159571	47110.6	87953.4	67558.1	232572	148443	194757	228306	357386	266433	86321.7	143993	171311	137273	101005	129167	106822	58861.2	74814.3	143256	213713	173671	175296	179301	204738	163294	166749	179783
337	Periplogenin	107329	185193	200972	124917	97356.7	195381	172750	158599	163693	194796	149623	176807	150594	158363	175843	138975	183545	189008	482587	438338	420622	231319	203644	178966	212627	185190	192613	109240	84857.5	117356	193273	230616	188706	244193	174466	164717	218725	225265	207439
338	4',7-DIMETHOXY-5-HYDROXYFLAVONE	2.40428e+06	2.34956e+06	2.02743e+06	1.21837e+06	1.38131e+06	1.55423e+06	1.52814e+06	1.64028e+06	1.34936e+06	1.88725e+06	1.6113e+06	1.70871e+06	1.32427e+06	1.45038e+06	1.44077e+06	1.49545e+06	1.45502e+06	1.43959e+06	2.78292e+06	2.77044e+06	2.7452e+06	2.13772e+06	2.34658e+06	1.90221e+06	1.63115e+06	1.48022e+06	1.49197e+06	1.62117e+06	1.5102e+06	1.4635e+06	1.50924e+06	1.54901e+06	1.52819e+06	1.52731e+06	1.52879e+06	1.52901e+06	1.52834e+06	1.52692e+06	1.52997e+06
339	Raffinose	846207	1.22006e+06	916204	941712	1.06342e+06	645315	1.49487e+06	1.8078e+06	1.58453e+06	1.96835e+06	1.35262e+06	1.20762e+06	927244	1.43225e+06	1.02505e+06	867214	966491	977087	632250	658335	657670	937823	1.13695e+06	1.8615e+06	971468	1.397e+06	1.41737e+06	657994	838136	690209	921653	1.28681e+06	1.84374e+06	1.10538e+06	1.16659e+06	1.04469e+06	1.19025e+06	1.33824e+06	1.21445e+06
340	Wogonoside	172919	172099	114457	288180	246383	243724	139209	176177	156277	191765	212432	200575	186782	186365	154607	207313	151973	189663	29063.3	38841.2	38456.5	135766	127073	177666	130420	143767	131847	125439	158968	128258	163752	136875	149772	150423	150582	149433	148721	157659	143638
341	Isocorynoxeine	44321.7	78495.7	160642	425536	508029	88023.9	158343	194894	166025	42831	92745.2	89524.5	195055	166843	124491	193345	135344	191681	15871.2	48843.2	10501.1	27423.2	91163.2	60647.9	199171	133239	157883	138226	204757	231253	157678	132403	117256	127151	96515.6	159817	139127	96275.8	180110
342	Acetylcholine	504557	517560	577687	764760	1.05916e+06	722315	1.00483e+06	900061	802704	718178	639385	709592	942207	582050	700139	740907	905602	854610	1.11575e+06	1.53239e+06	1.39236e+06	761301	575203	790127	864517	616832	1.19867e+06	1.27749e+06	1.06415e+06	925041	793884	962406	624337	1.03801e+06	992575	896953	834498	908219	717824
343	Tyramine	706348	1.41154e+06	1.14906e+06	244799	402074	261222	1.21069e+06	1.85489e+06	1.28513e+06	767143	1.73967e+06	890630	458628	618785	342554	656108	1.55732e+06	939595	4.43031e+06	5.04909e+06	4.01168e+06	1.65671e+06	1.03387e+06	1.54859e+06	618187	500868	583349	642018	454333	442233	1.18672e+06	1.06677e+06	1.32199e+06	1.38856e+06	936255	1.39631e+06	1.09157e+06	1.1138e+06	1.28931e+06
344	L-Hydroxyproline	9.0474e+06	7.59206e+06	8.89542e+06	9.01257e+06	8.32505e+06	8.56099e+06	9.26759e+06	8.34664e+06	8.77512e+06	8.95031e+06	7.91157e+06	8.53122e+06	9.12665e+06	1.0041e+07	8.33058e+06	9.97251e+06	8.31973e+06	8.69008e+06	1.61305e+07	1.59812e+07	1.45218e+07	8.92264e+06	8.28175e+06	8.47229e+06	8.20652e+06	7.38162e+06	7.13058e+06	1.03144e+07	1.07405e+07	1.08659e+07	8.2045e+06	7.5082e+06	7.58239e+06	8.39123e+06	7.71248e+06	7.79987e+06	9.10883e+06	7.5078e+06	7.36967e+06
345	Arteannuin	831244	1.07546e+06	1.22066e+06	465146	671009	885706	928767	759480	1.20579e+06	825661	736332	790156	915932	1.11342e+06	1.13791e+06	1.11102e+06	1.704e+06	1.29452e+06	835127	868950	1.02552e+06	994723	800876	1.04424e+06	1.19038e+06	1.19666e+06	1.08619e+06	662015	713712	895774	784066	705523	744207	852319	807822	672935	825483	757291	734156
346	Mitraphylline	130532	110456	115786	72567.2	55787.2	124142	215993	194266	196241	87959.8	110865	127292	202285	193222	234492	275858	197102	317529	24152.6	9759.75	20127	220784	254044	173126	183412	226517	192864	455569	333431	509495	145035	214785	115592	160970	145845	150584	176753	156123	154004
347	Gelsemine	43307.6	130675	95895.9	199904	194794	633079	185005	94522.3	161000	367475	1.27853e+06	842057	209240	286747	217718	142600	266636	144867	35100.8	28761.3	23115.1	616220	517293	329363	59544.5	69852	88436.3	121023	92593.5	101394	147655	113568	129379	131229	127908	129773	179885	102562	128900
348	Hastatoside	497404	459909	576392	377243	355680	417363	609841	566566	609920	586181	539676	677909	362185	398662	598874	272461	478648	291581	1.45798e+06	1.34898e+06	2.11848e+06	549025	411735	579431	264921	290341	321194	403851	346744	610686	482412	469934	476433	476398	476720	475469	476862	477016	475404
349	Hexadecanedioic acid	2.93888e+06	3.40907e+06	3.21217e+06	3.16919e+06	3.19786e+06	4.45079e+06	3.45254e+06	3.96506e+06	4.03415e+06	2.22221e+06	1.91268e+06	2.3058e+06	3.03304e+06	3.78554e+06	3.75355e+06	4.91735e+06	5.87348e+06	5.26087e+06	1.7431e+06	1.60097e+06	1.63822e+06	2.25657e+06	2.81845e+06	2.0339e+06	3.52537e+06	4.37669e+06	4.24157e+06	5.12765e+06	3.75075e+06	4.48553e+06	3.51246e+06	3.72448e+06	3.52457e+06	3.83005e+06	3.73441e+06	3.71751e+06	3.4139e+06	3.92369e+06	3.44218e+06
350	Isorhamnetin 3-O-glucoside	9.76764e+06	7.9301e+06	9.3401e+06	9.7744e+06	1.15314e+07	5.00153e+06	4.51764e+06	7.84158e+06	3.13306e+06	1.4127e+07	8.00694e+06	2.54671e+07	9.72711e+06	7.29352e+06	1.25622e+07	8.44677e+06	8.66825e+06	1.04446e+07	7.65874e+06	6.92074e+06	3.86121e+06	4.43968e+06	1.21398e+07	9.57203e+06	8.19893e+06	7.63784e+06	1.1039e+07	4.52347e+06	5.36883e+06	9.44359e+06	1.15424e+07	8.97033e+06	1.26198e+07	6.7575e+06	8.03149e+06	1.30932e+07	9.33967e+06	8.0244e+06	1.27609e+07
351	Isoliquiritin	991153	631913	373463	270952	603661	577971	707188	606974	361924	919336	621342	448675	775198	257640	516395	694132	440847	395191	224683	154369	235770	1.0176e+06	683752	417279	803677	364402	237457	281254	386995	337191	471028	621169	537928	534256	539540	539431	541624	541817	534276
352	Dihydrocucurbitacin F	520369	479156	391200	484619	436204	523422	433774	411541	401361	426034	531743	507390	453669	312262	515171	308178	457251	296805	150577	157263	157144	356658	349242	367295	216979	252457	211565	219004	186611	255522	333682	362881	287522	308428	293886	351212	343546	279191	368591
353	p-Coumaric acid	4.43226e+06	3.77455e+06	4.15477e+06	4.04803e+06	3.17039e+06	3.52398e+06	4.06838e+06	3.52637e+06	3.12417e+06	4.06883e+06	4.0311e+06	3.01614e+06	4.13724e+06	4.29411e+06	4.20127e+06	3.59166e+06	4.75838e+06	4.29271e+06	3.63865e+07	3.8536e+07	3.58165e+07	4.23022e+06	3.87086e+06	4.2634e+06	3.045e+06	3.93814e+06	3.17192e+06	2.14284e+06	2.51513e+06	2.65131e+06	3.96407e+06	5.35105e+06	5.39807e+06	4.94304e+06	5.09323e+06	4.90047e+06	4.79557e+06	4.54791e+06	5.00417e+06
354	Thymidine	832831	737698	903590	995516	933541	362045	581233	809685	691456	1.14459e+06	1.21854e+06	678778	922031	529427	989402	898464	662490	887295	1.20881e+06	2.42915e+06	1.52639e+06	1.0224e+06	611639	1.10131e+06	546701	644859	922802	1.07125e+06	1.32557e+06	1.64948e+06	916079	1.00535e+06	962004	944512	975474	954464	961856	830093	1.10056e+06
355	Ascorbic acid	3.61362e+06	4.23687e+06	3.23411e+06	4.21726e+06	3.18437e+06	3.68551e+06	6.04521e+06	7.11944e+06	6.68741e+06	4.42292e+06	5.82674e+06	4.70933e+06	4.4919e+06	4.77384e+06	4.39771e+06	4.57329e+06	3.84981e+06	4.00826e+06	2.66742e+07	2.18522e+07	1.95253e+07	4.1767e+06	5.04073e+06	4.57011e+06	4.01697e+06	4.60566e+06	5.1958e+06	3.98247e+06	5.02987e+06	3.43994e+06	5.63895e+06	6.9403e+06	6.78693e+06	5.94137e+06	5.83805e+06	6.31865e+06	6.81803e+06	5.41666e+06	7.01346e+06
356	Serotonin	2.02593e+07	2.14609e+07	2.80283e+07	1.21197e+08	1.11826e+08	1.09917e+08	4.04987e+07	4.29045e+07	4.12787e+07	2.45545e+07	2.38645e+07	2.75805e+07	3.1628e+07	3.56524e+07	3.589e+07	4.32917e+07	3.33774e+07	4.07142e+07	1.21755e+07	1.89013e+07	1.43929e+07	3.45819e+07	3.27566e+07	3.21597e+07	2.84791e+07	3.82307e+07	2.81266e+07	6.50775e+07	6.59691e+07	6.32754e+07	2.2407e+07	3.03838e+07	2.79432e+07	2.36374e+07	2.25908e+07	2.43293e+07	2.66786e+07	2.60565e+07	2.689e+07
357	Estradiol	1.7072e+06	1.99613e+06	2.09929e+06	1.45053e+06	1.47223e+06	2.25089e+06	1.64816e+06	1.85362e+06	1.8327e+06	1.21801e+06	1.38267e+06	1.49833e+06	1.75773e+06	2.03768e+06	2.07643e+06	2.26664e+06	2.42791e+06	2.58044e+06	758058	812160	699275	1.63531e+06	1.89665e+06	1.47382e+06	2.20468e+06	3.19107e+06	2.95504e+06	2.84738e+06	1.84265e+06	1.88484e+06	1.85068e+06	1.57651e+06	1.7132e+06	1.81801e+06	1.62707e+06	1.84523e+06	1.77601e+06	1.66486e+06	1.69647e+06
358	L-Cysteic acid	1.00744e+06	1.01487e+06	1.12433e+06	1.55737e+06	1.35647e+06	1.80915e+06	2.00771e+06	1.7743e+06	2.06048e+06	1.11757e+06	1.19592e+06	1.06407e+06	1.57877e+06	1.2902e+06	1.29461e+06	1.97017e+06	1.75379e+06	2.70899e+06	1.25907e+06	1.04372e+06	1.14907e+06	1.23427e+06	1.34109e+06	1.21032e+06	1.42984e+06	1.36186e+06	1.56295e+06	2.24597e+06	3.09841e+06	2.51405e+06	1.41929e+06	1.74236e+06	1.43714e+06	1.54477e+06	1.67793e+06	1.6501e+06	1.69659e+06	1.34508e+06	1.58259e+06
359	2-Methylsuccinic acid	477747	232594	256283	515633	185076	145547	975792	750725	333267	876204	542016	680836	1.01989e+06	543754	844152	688120	564252	916431	221325	463760	522658	632045	833792	826540	592078	477110	448207	571011	801616	622735	458502	660179	546716	543998	548774	544690	549480	605362	497502
360	Arbutin	1.08162e+06	778170	610733	1.29205e+06	1.20654e+06	193025	1.08708e+06	1.25848e+06	1.07509e+06	797735	870585	782696	1.1225e+06	965892	1.17205e+06	1.39193e+06	1.20224e+06	1.11759e+06	29530.6	33724.8	58768.4	566598	551295	495073	1.13022e+06	1.03477e+06	947449	1.22336e+06	1.26525e+06	1.1978e+06	888056	908528	884708	824800	946109	851568	978367	843004	880558
361	Norcimifugin	2.29184e+07	2.54383e+07	2.69226e+07	1.4855e+07	1.34498e+07	1.39594e+07	1.81531e+07	1.93923e+07	1.57806e+07	2.57187e+07	2.87397e+07	2.90745e+07	2.11054e+07	2.77027e+07	1.82127e+07	1.67511e+07	1.08963e+07	1.66369e+07	1.44118e+07	1.27022e+07	1.10679e+07	3.59371e+07	3.589e+07	3.82745e+07	2.72334e+07	2.81608e+07	1.69512e+07	2.60122e+07	1.53185e+07	2.7281e+07	2.17703e+07	1.56729e+07	2.16096e+07	1.77614e+07	1.64882e+07	1.77621e+07	1.85666e+07	2.07695e+07	1.84805e+07
362	Ochnaflavone 4'-methyl ether	442169	378544	411904	361794	369774	514240	373013	323580	317693	361173	390483	388844	327826	306475	326450	360354	354355	349713	525908	461101	509437	350158	365616	363485	323924	297261	326992	277211	269411	333072	408977	418911	413516	412262	415235	413552	412660	419171	408916
363	Methysticin	856661	516036	736992	2.66413e+06	2.32023e+06	2.18212e+06	1.30928e+06	743978	1.32073e+06	947186	732655	612978	1.82211e+06	2.13951e+06	2.06517e+06	1.43929e+06	1.05563e+06	804061	205223	130233	190709	1.21239e+06	1.11493e+06	1.55031e+06	2.3417e+06	2.04972e+06	2.12099e+06	2.90722e+06	2.77274e+06	2.94179e+06	806170	862674	914552	843035	749834	947842	879103	794437	859685
364	Nodakenin	5.18002e+08	4.75036e+08	4.92223e+08	4.6536e+08	3.92228e+08	2.76788e+08	4.94863e+08	4.81854e+08	4.53095e+08	5.16544e+08	4.63401e+08	5.0335e+08	4.72543e+08	4.77041e+08	4.68255e+08	5.04757e+08	4.09727e+08	4.18807e+08	7.22838e+08	7.48458e+08	7.82516e+08	4.22676e+08	4.1565e+08	5.05013e+08	4.06674e+08	4.23217e+08	4.02312e+08	4.79364e+08	5.47414e+08	5.09894e+08	5.17864e+08	5.17723e+08	5.14687e+08	5.32379e+08	5.17257e+08	5.24219e+08	5.055e+08	5.27291e+08	5.17691e+08
365	2-Phenylpropionic acid	2.33196e+06	2.02217e+06	2.55076e+06	3.08749e+06	2.27076e+06	2.5019e+06	1.75689e+06	1.47021e+06	1.55833e+06	1.92699e+06	1.9147e+06	1.62261e+06	1.84982e+06	2.05446e+06	1.71031e+06	1.53446e+06	1.63542e+06	896786	333044	213384	238535	1.1952e+06	1.03083e+06	1.39621e+06	1.92064e+06	1.25241e+06	1.40956e+06	1.57361e+06	1.67145e+06	1.1617e+06	762165	1.02417e+06	1.12949e+06	783178	1.03849e+06	824474	1.13266e+06	1.04565e+06	723789
366	Biochanin A	4.52776e+06	5.97594e+06	5.79215e+06	3.39269e+06	3.68384e+06	5.07735e+06	2.38139e+06	2.92694e+06	2.61017e+06	4.5256e+06	4.76985e+06	4.6876e+06	3.79377e+06	4.88829e+06	4.56679e+06	3.89716e+06	3.57037e+06	3.85305e+06	3.58064e+06	3.75828e+06	4.12982e+06	3.93351e+06	4.74929e+06	2.8736e+06	4.33671e+06	5.40591e+06	5.41907e+06	2.74246e+06	2.10487e+06	2.09423e+06	3.94977e+06	3.92173e+06	3.95155e+06	4.01386e+06	3.9037e+06	3.85062e+06	4.1294e+06	3.76622e+06	4.03953e+06
367	Iridin	2.29031e+06	5.19971e+06	1.68343e+06	4.17677e+06	5.10114e+06	3.58041e+06	1.96162e+06	2.54874e+06	3.10411e+06	2.70486e+06	2.70251e+06	4.36945e+06	2.34896e+06	1.67107e+06	2.02232e+06	3.09093e+06	3.17141e+06	3.68009e+06	5.95069e+06	6.12811e+06	7.09264e+06	3.85772e+06	2.30894e+06	2.8753e+06	3.09473e+06	2.25987e+06	2.5175e+06	3.51133e+06	1.74616e+06	2.44666e+06	3.01613e+06	2.49751e+06	4.43707e+06	2.73383e+06	3.71718e+06	3.06401e+06	2.33116e+06	3.38987e+06	3.30997e+06
368	Chrysoeriol	1.69224e+06	2.22953e+06	1.81014e+06	2.21902e+06	1.98703e+06	3.31355e+06	1.7587e+06	1.6679e+06	1.94296e+06	1.63161e+06	1.75659e+06	1.37229e+06	1.66044e+06	1.97971e+06	1.71007e+06	2.02762e+06	1.61996e+06	1.94282e+06	1.00277e+06	957034	834128	2.04006e+06	2.06343e+06	1.45417e+06	2.57748e+06	2.68461e+06	2.35904e+06	2.88413e+06	1.70157e+06	1.95405e+06	1.81998e+06	1.89642e+06	1.85579e+06	1.85364e+06	1.85894e+06	1.8578e+06	1.85296e+06	1.86941e+06	1.84642e+06
369	Luteolin	980689	1.34837e+06	1.58565e+06	833101	907178	1.05514e+06	492471	518648	499874	1.17908e+06	997759	1.12024e+06	643000	754502	794388	556936	882999	637968	2.00399e+06	1.49646e+06	1.81785e+06	1.6987e+06	897323	1.47404e+06	1.26259e+06	954471	1.30645e+06	383425	445610	595537	811703	813208	787449	822094	806812	809776	801814	819007	800858
370	Isosakuranin	180849	102766	104857	83109.2	94105.5	97524.4	172615	155127	179937	124777	170387	146952	94329.6	160600	141690	185670	190396	141469	2195.73	24254.7	16357.1	130919	98421.3	162731	76467.7	77514.6	72424.2	62060	98150.5	86773.4	100109	113575	76769.4	98584.3	112168	82540.4	117124	102872	88278.5
371	Baicalein	592672	722042	1.2874e+06	686611	1.43256e+06	1.6636e+06	826713	1.41513e+06	972060	1.02842e+06	1.16286e+06	2.0915e+06	1.37208e+06	586377	1.66524e+06	1.05886e+06	923042	1.18606e+06	1.51311e+06	2.01724e+06	2.80976e+06	985621	1.82224e+06	1.04164e+06	1.3237e+06	766133	1.31638e+06	543504	1.47986e+06	1.76303e+06	581502	1.08575e+06	879328	889260	863217	944352	905152	863050	686074
372	Dehydroascorbic acid	4.15165e+06	4.70415e+06	2.8405e+06	4.87205e+06	4.01266e+06	3.81065e+06	4.80174e+06	4.38481e+06	2.9154e+06	3.87614e+06	5.662e+06	4.5706e+06	4.84465e+06	3.79511e+06	2.72142e+06	3.91858e+06	2.74814e+06	4.8416e+06	1.13022e+07	1.12167e+07	1.11519e+07	4.63835e+06	5.38244e+06	4.00846e+06	2.81314e+06	3.37105e+06	3.95209e+06	5.27951e+06	4.88508e+06	5.88951e+06	4.9198e+06	4.15104e+06	4.7976e+06	4.46656e+06	5.06957e+06	4.63411e+06	4.9122e+06	5.14609e+06	3.83946e+06
373	Gentisic acid	3.84626e+06	3.98978e+06	3.58857e+06	5.07981e+06	4.63718e+06	1.21056e+07	5.14212e+06	4.77548e+06	4.36182e+06	4.2464e+06	4.53975e+06	3.83105e+06	3.4013e+06	3.17523e+06	3.02903e+06	4.08946e+06	3.70962e+06	3.41804e+06	9.44243e+06	8.58239e+06	8.64851e+06	3.55851e+06	3.83248e+06	3.78625e+06	3.902e+06	3.51732e+06	3.11568e+06	4.21479e+06	3.94544e+06	3.99631e+06	4.90304e+06	4.90304e+06	4.90304e+06	4.90304e+06	4.90304e+06	4.90304e+06	4.90304e+06	4.90304e+06	4.90304e+06
374	Epicatechin	899048	734103	662333	907870	1.04744e+06	812969	740763	757381	709051	854898	585552	872665	843795	895855	608057	793486	893421	843688	41781.7	16318.7	29115.6	853302	630560	805922	763747	696399	850516	719122	830225	694999	805059	873645	775709	798493	845446	698129	949170	763231	840376
375	Gossypitrin	293536	189790	194887	220052	330266	337928	251915	267626	208017	328418	347375	288490	341075	300698	323819	315915	283740	337030	139293	47294.9	94409.9	286181	242601	305721	284100	254452	341849	223455	235756	244344	273982	348775	288125	284073	308390	307468	303245	299417	299723
376	Icariin	230339	107244	126725	238592	225886	265556	203025	207270	142936	131779	202517	192034	120080	158655	172025	135142	58646	70952.3	113928	183554	124131	51713	65166.1	120155	126084	94355.6	112851	196850	263040	204921	48107.8	45758	47028.8	46961.6	47006.8	46800	47009.4	48357	45643.1
377	D-Fructose-1,6-diphosphate	1.49041e+06	1.38123e+06	1.88726e+06	1.90888e+06	2.08333e+06	1.88899e+06	2.78724e+06	2.62626e+06	2.36084e+06	2.40763e+06	1.91088e+06	2.2918e+06	2.24791e+06	2.31115e+06	2.0737e+06	1.77421e+06	1.85872e+06	2.1695e+06	8.2623e+06	6.5937e+06	5.59881e+06	2.76026e+06	2.10232e+06	2.68809e+06	2.11651e+06	2.23454e+06	1.86689e+06	2.92424e+06	3.47255e+06	2.49972e+06	2.03101e+06	2.02094e+06	2.04576e+06	2.0837e+06	1.901e+06	2.1417e+06	2.02456e+06	2.13747e+06	1.91808e+06
378	Indoxyl sulfate	75279.7	90044	107811	185560	158178	176769	93885.8	119193	91900.4	116438	88956.4	86505.1	71955.1	66116	86380.8	66287.2	73172.4	102767	97355.8	116899	150463	144897	78294.4	123666	77960.9	87190.4	75376.3	124728	119597	99325.2	101122	109458	111546	97792.3	111924	99300.2	105285	112341	102166
379	Forsythin	5.84212e+06	6.10677e+06	5.43923e+06	1.55053e+07	1.3678e+07	1.53961e+07	9.18961e+06	9.38414e+06	1.14422e+07	7.44217e+06	8.10976e+06	6.34811e+06	1.15148e+07	1.0316e+07	1.04418e+07	1.15791e+07	7.86436e+06	1.24143e+07	703946	1.04094e+06	984566	8.76867e+06	8.90223e+06	9.51507e+06	1.23491e+07	1.07858e+07	1.09298e+07	1.00306e+07	1.30469e+07	1.05704e+07	6.16789e+06	6.16061e+06	6.17898e+06	6.12739e+06	6.21623e+06	6.15155e+06	6.15377e+06	6.06086e+06	6.27571e+06
380	Harmol	1.1166e+06	801764	781380	1.1076e+06	1.12434e+06	1.9428e+06	931332	959210	880641	1.0637e+06	1.06981e+06	1.07462e+06	900889	824541	913428	709887	536019	523551	4.79932e+06	4.45941e+06	4.55159e+06	644869	712858	775123	879954	728226	794469	1.02716e+06	1.26222e+06	1.18947e+06	715239	741322	701481	740819	716672	761633	684254	738304	724172
381	Ononin	1.34585e+06	1.20503e+06	1.42583e+06	1.556e+06	1.43579e+06	1.66805e+06	1.87455e+06	2.30576e+06	2.10202e+06	2.37501e+06	2.89943e+06	2.71403e+06	2.39954e+06	2.19735e+06	2.38518e+06	2.34072e+06	2.2126e+06	2.26759e+06	2.21785e+06	2.34202e+06	2.41678e+06	2.79421e+06	2.21045e+06	2.3228e+06	1.60988e+06	1.35191e+06	1.74613e+06	2.14281e+06	2.43919e+06	2.30249e+06	1.88026e+06	1.92198e+06	1.64308e+06	1.81064e+06	1.91608e+06	1.86813e+06	1.8115e+06	2.00061e+06	1.67859e+06
382	(-)-Cotinine	4.73715e+06	4.10131e+06	5.61486e+06	3.87128e+06	2.98641e+06	3.5422e+06	1.26541e+07	1.08612e+07	1.10021e+07	5.50391e+06	4.7586e+06	4.90569e+06	8.01475e+06	7.52721e+06	7.53248e+06	1.14357e+07	1.07407e+07	1.10448e+07	5.5578e+06	6.51616e+06	6.01428e+06	5.79338e+06	4.2649e+06	5.69111e+06	7.29739e+06	6.58416e+06	6.94285e+06	1.49287e+07	1.44392e+07	1.44225e+07	7.56519e+06	8.52426e+06	8.5087e+06	8.67683e+06	7.51992e+06	8.20652e+06	8.53293e+06	8.22314e+06	7.95323e+06
383	Fraxinol	3.46633e+06	3.18602e+06	3.82155e+06	3.38016e+06	2.14767e+06	4.59415e+06	2.6597e+06	2.67424e+06	2.63348e+06	3.05352e+06	3.0395e+06	3.17462e+06	2.30185e+06	2.27777e+06	2.21219e+06	2.25419e+06	2.51871e+06	2.26475e+06	4.10213e+06	4.46805e+06	2.88271e+06	2.7377e+06	2.07305e+06	1.97509e+06	3.07679e+06	2.92134e+06	2.66618e+06	1.98807e+06	2.09633e+06	1.21096e+06	2.3687e+06	2.16523e+06	2.36556e+06	2.47609e+06	1.62176e+06	2.45342e+06	2.38964e+06	2.64356e+06	1.95539e+06
384	Isofraxidin	4.42837e+06	3.809e+06	4.54868e+06	3.66657e+06	2.65462e+06	5.25884e+06	3.22355e+06	3.14899e+06	3.64437e+06	3.42065e+06	3.70148e+06	3.42221e+06	2.51697e+06	2.74063e+06	2.89345e+06	2.39978e+06	3.06707e+06	2.83628e+06	4.59442e+06	3.93307e+06	3.06457e+06	3.02356e+06	2.20707e+06	2.34538e+06	3.28467e+06	3.37932e+06	3.17836e+06	2.31879e+06	2.45477e+06	1.6812e+06	2.69989e+06	2.50721e+06	2.51855e+06	2.48184e+06	2.058e+06	2.7231e+06	2.57975e+06	2.83775e+06	2.30123e+06
385	Formononetin	1.5412e+07	2.03241e+07	1.73298e+07	1.57198e+07	1.503e+07	1.53508e+07	6.26309e+06	5.81221e+06	7.32585e+06	1.26062e+07	1.43165e+07	1.51566e+07	1.17995e+07	1.30244e+07	1.35172e+07	7.79268e+06	9.71286e+06	8.293e+06	1.6974e+07	1.64853e+07	1.9195e+07	1.61779e+07	1.802e+07	1.40562e+07	1.84986e+07	2.0831e+07	1.61392e+07	7.48928e+06	7.43052e+06	6.75242e+06	1.38463e+07	1.35132e+07	1.47306e+07	1.37447e+07	1.34296e+07	1.46537e+07	1.43764e+07	1.46472e+07	1.26774e+07
386	(+)-Bicuculline	961467	484446	700171	618998	459291	397002	389829	422632	555105	899130	631945	764769	417515	420437	600612	653859	465448	530340	613900	466346	505684	576883	359920	568564	319985	230154	325480	347054	426319	436756	434525	397565	417983	396374	445766	406062	396602	478733	372905
387	Bergapten	5.44039e+07	3.38503e+07	4.07553e+07	4.96604e+07	4.39725e+07	3.4656e+07	2.86195e+07	3.40016e+07	3.34568e+07	4.07573e+07	3.3147e+07	3.90856e+07	3.63716e+07	3.41115e+07	4.04114e+07	3.16685e+07	2.9775e+07	3.27609e+07	1.89256e+07	1.83045e+07	1.69313e+07	2.85643e+07	2.14901e+07	2.75367e+07	2.94397e+07	2.60372e+07	2.65603e+07	2.36578e+07	2.72334e+07	2.52953e+07	2.54662e+07	2.54662e+07	2.54662e+07	2.54662e+07	2.54662e+07	2.54662e+07	2.54662e+07	2.54662e+07	2.54662e+07
388	Osthole	1.29452e+07	1.32643e+07	1.25899e+07	1.00383e+07	1.05533e+07	1.13158e+07	5.07883e+06	5.19548e+06	5.61788e+06	1.09241e+07	1.10298e+07	1.09584e+07	9.52782e+06	1.16445e+07	1.03214e+07	7.23948e+06	5.72991e+06	7.95961e+06	1.52231e+07	1.60496e+07	1.68307e+07	1.14616e+07	1.27676e+07	9.70788e+06	1.25361e+07	1.32394e+07	1.3624e+07	9.5065e+06	7.22842e+06	7.96714e+06	1.11243e+07	1.1144e+07	1.12224e+07	1.07369e+07	1.14691e+07	1.11209e+07	1.13389e+07	1.08957e+07	1.11431e+07
389	Toddalolactone	451555	504522	576830	613301	501715	291292	479429	481509	608101	870946	966569	839085	709343	692707	689868	505552	454756	475911	1.89013e+06	1.91921e+06	1.80198e+06	966932	753943	821071	551965	416910	437105	503485	560958	641795	679162	786242	638593	688066	807476	667177	745766	719087	673318
390	Isobergapten	7.86309e+07	5.35067e+07	5.89545e+07	8.55712e+07	7.32494e+07	6.19487e+07	5.06037e+07	4.82767e+07	5.20752e+07	6.31831e+07	5.93745e+07	6.04426e+07	5.71932e+07	5.55419e+07	5.89841e+07	5.0978e+07	4.75976e+07	4.26972e+07	2.82524e+07	3.45934e+07	3.32399e+07	4.16029e+07	3.71122e+07	4.50491e+07	5.28251e+07	3.85432e+07	3.61859e+07	3.937e+07	4.43097e+07	4.11926e+07	3.80774e+07	3.44007e+07	3.74447e+07	3.5086e+07	3.66776e+07	3.43266e+07	3.60146e+07	3.68407e+07	3.69425e+07
391	Isoimperatorin	1.68601e+08	1.76843e+08	1.70172e+08	1.22096e+08	1.35397e+08	1.47178e+08	7.22391e+07	8.13356e+07	7.48715e+07	1.43267e+08	1.48231e+08	1.51443e+08	1.28992e+08	1.4335e+08	1.37416e+08	1.03117e+08	9.46241e+07	9.9022e+07	1.67322e+08	1.9365e+08	1.86751e+08	1.5005e+08	1.59218e+08	1.43173e+08	1.65975e+08	1.68651e+08	1.73958e+08	1.25182e+08	9.97912e+07	1.14093e+08	1.40262e+08	1.43806e+08	1.43623e+08	1.40946e+08	1.49601e+08	1.44391e+08	1.41666e+08	1.34994e+08	1.48974e+08
392	Imperatorin	4.37476e+07	4.86628e+07	4.5505e+07	2.05088e+07	2.62429e+07	3.67313e+07	8.33433e+06	9.38337e+06	7.99322e+06	3.04261e+07	3.21721e+07	3.50566e+07	2.18851e+07	3.14216e+07	2.95219e+07	1.54092e+07	1.22023e+07	1.59945e+07	3.59388e+07	4.03686e+07	3.69701e+07	3.43321e+07	3.99008e+07	3.00115e+07	3.88487e+07	4.61231e+07	4.48087e+07	2.37908e+07	1.74721e+07	2.25495e+07	3.17861e+07	3.38728e+07	3.3294e+07	3.41654e+07	3.34636e+07	3.11148e+07	3.44935e+07	3.2884e+07	3.2926e+07
393	Kaempferitrin	226305	195104	269126	125347	112230	154681	231175	147852	189323	209947	164590	232060	117336	79169.7	107900	85819.6	178068	117371	32946	32257.9	46143.1	148591	132289	141466	44410.3	53774.1	29650.4	86075	70499.6	90251.6	120869	132709	104690	105456	104218	137579	132563	133991	93613.3
394	Hyperoside	1.11758e+08	9.18338e+07	1.10364e+08	7.74025e+07	6.50089e+07	6.04334e+07	1.08462e+08	1.1716e+08	1.05323e+08	8.67848e+07	1.26256e+08	1.17957e+08	1.39494e+08	1.18683e+08	1.14364e+08	1.08318e+08	1.13738e+08	1.27493e+08	4.53148e+07	8.09517e+07	6.10085e+07	1.14109e+08	1.17035e+08	1.06921e+08	1.042e+08	8.6702e+07	4.01785e+07	9.34093e+07	1.23463e+08	8.94189e+07	1.34885e+08	1.43808e+08	1.3771e+08	1.46143e+08	1.37726e+08	1.34983e+08	1.39787e+08	1.58854e+08	1.24558e+08
395	Isoquercetin	1.02577e+08	9.06804e+07	1.61315e+08	1.15622e+08	7.68128e+07	3.23065e+07	1.87717e+08	1.58414e+08	9.54615e+07	1.05969e+08	1.34458e+08	1.35786e+08	9.31056e+07	1.05384e+08	1.36214e+08	1.86821e+08	1.52522e+08	1.18479e+08	1.0979e+08	1.11144e+08	4.43287e+07	1.10301e+08	1.25149e+08	1.92568e+08	1.29682e+08	9.01106e+07	9.67317e+07	8.04959e+07	1.22158e+08	9.94383e+07	1.31466e+08	1.15538e+08	1.111e+08	1.26327e+08	8.37187e+07	1.20552e+08	1.30901e+08	1.33041e+08	1.05533e+08
396	Isopimpinellin	515942	703520	597362	420575	470798	367117	283327	397045	267116	408957	429889	496898	522671	592171	504572	237663	493255	533881	653503	721620	712489	656466	606927	464170	429329	516277	475139	473063	289660	279709	495128	468553	417431	476934	713482	468310	465149	536893	399281
397	Tangeretin	125064	238031	149254	137250	103461	172939	115196	128387	122290	139284	114679	167152	77142.1	159281	127220	116056	147853	157882	221740	242387	261341	138294	179400	103988	131749	158059	224704	121881	161322	159815	122091	136644	149011	143926	157612	125820	142082	160454	111374
398	Ginkgetin	55572.1	11751	30372	117615	104342	114618	16937	43133.8	21626.3	54923.4	56537	37377.7	99940	35792.9	50358.6	42017.6	19642.8	41671.3	29944.6	31854.6	32477.5	64698.2	43982	86457.3	54667.2	60395.3	72438	54803.9	58601.1	90303.8	51319.2	45185.1	54576	36705.1	60397.3	48775.3	58893.8	43210.2	45575.6
399	Acacetin	5.7292e+06	6.53474e+06	6.21011e+06	3.90859e+06	3.79137e+06	4.61017e+06	1.53571e+06	2.32589e+06	2.672e+06	5.40794e+06	5.56293e+06	4.53656e+06	4.36891e+06	4.67255e+06	4.34798e+06	3.62672e+06	3.64733e+06	3.70988e+06	4.50014e+06	5.33011e+06	5.33333e+06	4.43189e+06	5.09248e+06	4.21972e+06	4.75963e+06	6.3205e+06	6.02289e+06	3.05196e+06	1.88146e+06	2.68337e+06	4.43379e+06	4.31528e+06	4.19813e+06	4.46789e+06	4.15944e+06	3.9837e+06	4.45371e+06	4.0999e+06	4.67834e+06
400	Isosakuranetin	3.94975e+07	4.34443e+07	4.91458e+07	3.33323e+07	4.16031e+07	4.14182e+07	1.94096e+07	2.17674e+07	2.34852e+07	3.62686e+07	3.42696e+07	3.85743e+07	2.68699e+07	3.24808e+07	3.25334e+07	2.98994e+07	3.14779e+07	3.10369e+07	3.9838e+07	3.89184e+07	4.21206e+07	3.77116e+07	4.41561e+07	3.53282e+07	3.53354e+07	4.30569e+07	3.73259e+07	3.32503e+07	3.09026e+07	3.26194e+07	2.84085e+07	3.09669e+07	3.23446e+07	2.97435e+07	3.05886e+07	3.01768e+07	2.92842e+07	2.79728e+07	3.33597e+07
401	Naringenin	121890	227182	174356	140724	180767	138466	127825	138024	150435	165231	132306	153685	175527	237932	190569	162054	183068	186373	264837	333111	306294	225400	298428	183193	215582	306322	309842	206064	194577	218098	293273	268569	269420	283783	254848	284665	275537	290816	267970
402	Chrysin	67837.9	52381.4	75253.2	71584.8	55593.6	42696.6	48791.6	68161.1	64946.3	67114.3	54715.7	52449.7	50790.5	47504.7	61465.4	49140.4	65854.3	71094.7	240936	251898	204977	52561.9	64838.7	53007.2	48797.5	53364.2	85174.2	46471.7	60088.5	43726.3	69126	83401	70671.1	78816.2	65685.1	65567.1	85417.3	71369	75799
403	Pinocembrin	96281.5	192687	169262	282564	271832	247265	180955	150901	124451	338940	363964	301591	372509	350317	407826	291187	129833	156861	596220	614562	510578	524341	612134	570014	403363	202742	290187	418493	576471	529481	303563	281629	283947	285097	307586	280603	294856	291602	287410
404	Linarin	643764	246506	354096	253164	356632	375069	451413	276058	342353	633420	621852	499298	302205	326538	330078	179730	222208	258325	1.66041e+06	1.57688e+06	1.21435e+06	294366	270595	438259	286798	270185	331872	410277	431643	672028	258751	258751	258751	258751	258751	258751	258751	258751	258751
405	Orobol (5,7,3',4'-tetrahydroxyisoflavone)	9773.42	19386.8	11882.6	33624.8	14695.3	7556.09	32788.7	29031.7	21186	15965.3	15813.8	6225.05	41089.8	38065.6	17676.7	27720.7	26267.4	16332.6	11367.3	9196.51	5690.9	9447.93	12244.1	1696.43	19491	22210.3	24837.7	50771.2	31784.2	21922.6	29832.8	20408.1	26255.1	25320.9	23106.1	25871.2	27144.2	19454	30222.9
406	Isorhamnetin	74924.1	72793.1	24855.3	139290	129594	160978	44607.5	47110	36188.4	71387.7	55481.9	28175.5	102278	88352.8	85528.2	65839.6	31411.6	83059.9	37151	20585.2	19166.8	45324.3	31060.5	25552.8	143384	108020	115103	81579.6	67218.8	61154.1	86005.2	78799.5	84126.6	71726.3	89227	86155.7	75303.4	100416	68845.3
407	Taxifolin	78159.6	54286.5	57233	122762	146311	293978	560567	609579	567306	37370.4	34676	86953.9	111050	117675	99312	809068	526840	665531	59044	85635.7	51578.9	33102.5	34159.8	44197	87975	86814.2	106836	1.10006e+06	1.44538e+06	1.45219e+06	222750	174547	205019	178092	180404	214465	201245	231758	160723
408	Morin	226365	162934	143782	117815	107281	145625	125079	163551	142990	150698	157186	124695	241418	164858	190047	175828	150867	165943	52317.6	67858.2	44759.3	148716	136076	199599	101542	149305	166636	113544	101630	113562	195151	153996	176064	179787	172435	201944	170422	184806	159459
409	Oroxylin A	5.56366e+06	6.77346e+06	6.14306e+06	3.69365e+06	4.17271e+06	4.53176e+06	2.29733e+06	3.43313e+06	3.3095e+06	6.0427e+06	5.48056e+06	6.3271e+06	4.64146e+06	4.39873e+06	4.29237e+06	4.04226e+06	5.07129e+06	3.13015e+06	4.66251e+06	5.69726e+06	5.59909e+06	4.45836e+06	5.12241e+06	3.32326e+06	4.85553e+06	5.65825e+06	5.49654e+06	2.6647e+06	2.1391e+06	2.79517e+06	4.46924e+06	4.14011e+06	4.32265e+06	4.37873e+06	3.49654e+06	4.69108e+06	4.19031e+06	3.82642e+06	4.84483e+06
410	Astragalin	5.64157e+07	3.50093e+07	3.59653e+07	9.40355e+07	4.71269e+07	4.1224e+07	3.93247e+07	4.75128e+07	2.80398e+07	5.91908e+07	4.28282e+07	5.402e+07	4.47043e+07	5.6442e+07	1.90357e+07	4.59468e+07	3.95403e+07	8.71956e+07	1.06279e+08	6.17292e+07	7.0677e+07	3.51232e+07	4.43622e+07	3.61666e+07	3.50463e+07	2.90511e+07	2.89624e+07	4.83412e+07	9.17445e+07	4.14222e+07	5.13174e+07	4.36052e+07	5.13108e+07	6.10783e+07	2.9693e+07	5.06329e+07	5.43952e+07	6.63378e+07	3.51037e+07
411	Aucubin	192636	134993	147709	145315	200827	57685	159264	187468	188728	170856	210325	178756	161845	141359	159185	182927	145750	155670	218226	210537	272939	223182	186237	212252	162584	125473	124060	202505	181963	139783	157351	199466	182164	228742	145541	200804	136025	193979	208347
412	Casticin	43078.1	35489.6	41578.2	215270	255449	197565	145986	128932	158414	48264.5	40971.6	43957.7	150520	122236	97207.8	122640	89351.4	115113	8418.17	21403.4	16143.3	95596	143025	121425	188721	165720	170860	458902	708696	637135	91475.2	110275	81378	98214.7	96038	106422	109330	84331.9	94121.8
413	Artemetin	26507.4	19992	20448.6	13158.9	20028.4	31289.7	10438	912.935	15085.7	17402.3	11103.7	19926.2	13422.2	21962.6	10536.8	8912.74	12633.8	19605	36579	19304.7	32736.5	14913.5	23001.7	21343.2	29716.2	24296.6	24185.8	12267.7	6217.83	15202	27821.1	30711.4	29107.8	29201.9	29093.5	29512.3	29218.6	24297.3	34755.2
414	Indirubin	1.76446e+06	2.00047e+06	2.19914e+06	1.71033e+06	1.68125e+06	1.71475e+06	2.44505e+06	2.37594e+06	2.09287e+06	1.79141e+06	2.1112e+06	2.29198e+06	2.00491e+06	2.09948e+06	2.09538e+06	2.08825e+06	2.70618e+06	2.52324e+06	4.15109e+06	4.49601e+06	4.29899e+06	1.74836e+06	1.49427e+06	1.9286e+06	1.96656e+06	1.65171e+06	1.95687e+06	2.29207e+06	2.63208e+06	2.38367e+06	1.43524e+06	1.59176e+06	1.86554e+06	1.51707e+06	1.84394e+06	1.66253e+06	1.54914e+06	1.86287e+06	1.3366e+06
415	Cotoin	748784	1.01688e+06	1.21735e+06	708566	690846	860272	796973	819528	747962	1.08612e+06	706523	808296	1.01117e+06	733450	884457	792647	1.12714e+06	830224	1.19665e+06	1.13757e+06	1.13904e+06	1.23274e+06	777425	930252	1.26789e+06	914768	1.26316e+06	577392	695721	712670	661009	643939	684422	845892	649851	706091	595663	767263	648565
416	Coumestrol	6.17165e+06	6.61869e+06	5.76652e+06	3.08237e+06	3.45035e+06	3.70968e+06	7.37116e+06	7.25086e+06	6.43956e+06	4.97492e+06	5.44139e+06	5.6548e+06	6.16584e+06	6.14821e+06	6.3268e+06	6.97307e+06	7.92726e+06	8.68588e+06	2.98611e+06	3.02904e+06	3.01015e+06	4.79412e+06	7.07893e+06	4.89169e+06	6.95125e+06	7.16013e+06	5.63166e+06	6.81411e+06	4.94393e+06	6.24814e+06	6.42693e+06	5.45753e+06	6.37802e+06	6.00237e+06	6.41337e+06	6.26678e+06	5.73627e+06	5.81676e+06	6.36866e+06
417	Berbamine	547062	687718	368960	281848	130777	167486	579568	415941	315726	1.00102e+06	865724	637057	623069	464776	286686	550057	261604	318684	420423	474274	262898	1.04367e+06	688837	466357	409266	429334	255577	367794	221404	356511	274167	296186	287630	282953	283997	288096	281455	310704	264022
418	Rheic acid	9558.9	10017.4	14072.2	63743.6	70826.4	93295	66355.8	75484.5	82676.3	47266.7	45096.3	46599.9	30115.3	29229.9	31317.1	43441.1	40275.6	45461.8	7112.31	7849.56	2133.16	13949.3	18897.7	22633.5	74793.3	79495.5	84153.2	70720.8	94376.3	82586	70048.7	73170.9	70300.7	71791.2	66006.4	71044.6	73366.4	70784.1	70715.6
419	Nobiletin	311435	497676	498369	371904	281098	492572	211840	53669.5	100474	441225	451289	444766	280760	298022	287787	270838	224935	154036	630029	640598	675732	391604	304726	316570	386405	390779	252142	283833	121682	185444	398625	262879	354588	515780	342028	354961	281888	398345	349612
420	Mangiferin	73798.5	94697.7	94886.3	152621	152231	151835	201427	102674	76481.6	126236	73886.2	121352	285612	322637	281355	317272	128100	142153	37633	32401.6	32902.7	425416	358067	624899	435840	314474	408692	783903	423775	632930	169002	199297	150801	170270	179878	172498	188894	190297	151406
421	Dehydrocostus lactone	1.84171e+07	1.9432e+07	1.91938e+07	1.3528e+07	1.52427e+07	1.56627e+07	7.84664e+06	8.1876e+06	7.86791e+06	1.5819e+07	1.64973e+07	1.7762e+07	1.40263e+07	1.69045e+07	1.53794e+07	1.02506e+07	9.1107e+06	1.18347e+07	2.24247e+07	2.50109e+07	2.50598e+07	1.70431e+07	1.86948e+07	1.56194e+07	1.82199e+07	1.84509e+07	1.94917e+07	1.2857e+07	1.11592e+07	1.17228e+07	1.53977e+07	1.68049e+07	1.67458e+07	1.55524e+07	1.63586e+07	1.78838e+07	1.60497e+07	1.58094e+07	1.59709e+07
422	Ellagic acid	1.15334e+07	1.08605e+07	1.2334e+07	6.69772e+06	6.2437e+06	4.57713e+06	1.77004e+07	1.1481e+07	1.13222e+07	8.13305e+06	1.31552e+07	9.89978e+06	4.04759e+06	6.73225e+06	6.24045e+06	5.14669e+06	9.4291e+06	9.88549e+06	2.13027e+07	1.7027e+07	2.33503e+07	9.73749e+06	1.13692e+07	1.35965e+07	9.56375e+06	1.42153e+07	8.98481e+06	9.03396e+06	9.59761e+06	8.78454e+06	1.40666e+07	1.23346e+07	1.09357e+07	1.38252e+07	1.06399e+07	1.31502e+07	1.39508e+07	1.11537e+07	1.34389e+07
423	Lycorine	513590	477167	509061	715590	519189	424205	1.07659e+06	670274	979069	567285	369014	682363	441915	537230	636166	704451	714366	1.09791e+06	920197	735028	1.03396e+06	785751	580130	559834	591876	706130	561233	835051	1.30114e+06	1.71414e+06	529375	608139	559933	554529	595308	543257	567698	514842	621578
424	Aristolochic acid B	177216	160320	164820	156073	159439	150519	132333	123085	119184	200588	244631	225724	150082	125568	141665	97433	65424.5	86065.8	42169.3	34430.3	36494.2	230648	266395	241415	126936	150471	121850	113160	165674	151891	99048.2	93186.1	97244.5	95947.6	92494.1	100045	95768.1	99613.4	92450.9
425	Glycocholic acid	349312	264285	248602	813722	769463	721468	258662	373930	406943	361057	493779	327812	747389	546632	600685	547699	544981	605930	36530.6	14046.3	23369.1	364755	319814	321948	588240	473237	520437	473719	446405	466993	358522	412306	352177	427754	343814	395178	423047	331783	400698
426	Brazilin	262441	216246	291168	238325	184845	201206	252052	280343	248169	211074	196825	274422	211409	181710	202763	190698	187363	172995	691630	691612	717316	336472	230728	335403	335014	390330	306465	235059	299369	306413	372404	344111	358549	359150	357576	359012	357981	354849	361777
427	Betulin	168621	165918	146077	116493	102036	44877.7	143862	86252.6	72860.3	131056	76917.4	87411.1	190028	199889	129896	54506.8	61204.7	73070.6	74307.4	68742.8	82334.5	113069	79751	92567.6	76516.8	98670.7	59526.6	189283	165988	135293	58841	87889.1	44150	77539	53728.9	78508	69667.9	51361.9	73044.5
428	alpha-Cyperone	1.39679e+07	1.68723e+07	8.40875e+06	3.03039e+07	9.16756e+06	1.33036e+07	1.9807e+07	2.08561e+07	9.12409e+06	2.63559e+07	2.37139e+07	1.75495e+07	1.65592e+07	1.45128e+07	9.1902e+06	1.38643e+07	1.32358e+07	1.20169e+07	2.45272e+07	9.00206e+07	4.04833e+07	2.50558e+07	2.3813e+07	1.4355e+07	1.63245e+07	1.04104e+07	1.20411e+07	2.63544e+07	1.67308e+07	1.06862e+07	1.06843e+07	2.02325e+07	1.51135e+07	2.05156e+07	1.92468e+07	1.40449e+07	1.06787e+07	2.30407e+07	1.3547e+07
429	Stachydrine	5.15295e+06	4.35643e+06	4.98859e+06	5.05411e+06	5.20134e+06	4.97416e+06	4.62503e+06	4.12131e+06	4.26961e+06	5.14774e+06	4.62752e+06	4.53127e+06	4.89547e+06	4.46426e+06	5.17723e+06	4.8131e+06	4.81914e+06	4.19354e+06	7.74451e+06	8.17065e+06	8.72912e+06	4.62366e+06	4.69674e+06	4.80719e+06	3.86416e+06	3.82467e+06	3.93123e+06	4.44677e+06	4.93887e+06	5.00444e+06	4.1587e+06	4.50065e+06	4.43859e+06	4.40063e+06	4.2882e+06	4.41651e+06	4.16549e+06	4.6254e+06	4.22704e+06
430	Steviol	745324	713032	837260	501398	664897	798196	477921	613833	447183	486367	592818	629590	647570	965489	917313	754939	1.11185e+06	715918	522963	572445	800688	727898	1.14583e+06	635932	1.08271e+06	1.09565e+06	1.1062e+06	684980	623193	858997	853445	807934	792437	623228	914944	808464	663491	833293	865983
431	Cinobufagin	2.14558e+06	2.08333e+06	2.01031e+06	1.83667e+06	1.80466e+06	2.94722e+06	1.51793e+06	1.90038e+06	1.51875e+06	1.62354e+06	1.53802e+06	1.91877e+06	1.85618e+06	1.96967e+06	1.88983e+06	1.54694e+06	1.09945e+06	1.7691e+06	2.38293e+06	2.46288e+06	2.9645e+06	1.99239e+06	1.97159e+06	1.18662e+06	2.33223e+06	2.11935e+06	2.24837e+06	2.11692e+06	1.52341e+06	1.81372e+06	1.75074e+06	1.65516e+06	2.09676e+06	1.74089e+06	1.67855e+06	1.73502e+06	1.88023e+06	1.82601e+06	1.70797e+06
432	Cafestol	2.00917e+06	2.86183e+06	2.41741e+06	2.12526e+06	2.88131e+06	3.76255e+06	2.40744e+06	2.92827e+06	2.87472e+06	1.88739e+06	2.10302e+06	2.16031e+06	2.15321e+06	2.48822e+06	2.10788e+06	3.54306e+06	3.86535e+06	4.22987e+06	1.48316e+06	1.53149e+06	1.56579e+06	1.51777e+06	2.35573e+06	1.33392e+06	2.80355e+06	3.32512e+06	2.83605e+06	2.58942e+06	2.13028e+06	2.35338e+06	2.45501e+06	2.57966e+06	2.61656e+06	2.7509e+06	2.47586e+06	2.34451e+06	2.95781e+06	2.3607e+06	2.58762e+06
433	(+)-Nootkatone	6.07709e+06	6.09848e+06	6.42797e+06	4.94564e+06	5.61828e+06	7.08203e+06	2.64294e+06	3.01433e+06	3.11473e+06	5.72112e+06	5.36104e+06	6.08925e+06	5.02047e+06	5.34636e+06	5.65125e+06	3.562e+06	3.07369e+06	4.23111e+06	8.75968e+06	8.79653e+06	8.12123e+06	5.60437e+06	6.10854e+06	5.73369e+06	6.04435e+06	6.2815e+06	7.08917e+06	4.29905e+06	3.69324e+06	4.51812e+06	5.60041e+06	5.60041e+06	5.60041e+06	5.60041e+06	5.60041e+06	5.60041e+06	5.60041e+06	5.60041e+06	5.60041e+06
434	14-Benzoylaconine	107435	140464	86522.4	127372	96239.9	152842	125613	79712.2	125692	71682.4	101903	140638	218126	76442.4	159082	43472.7	122402	115698	199896	350448	195944	125413	107138	65514.8	101319	178650	145249	182124	238662	71551.8	75736.1	132450	89742.4	185007	101800	101159	91339.8	95649.3	125167
435	Bufalin	132929	117562	132400	192296	102509	176513	33353.2	55857.6	30635.8	107593	99449.7	80496.8	39114.2	66604.8	72031.2	54932.3	79026.9	88275.6	195117	135863	161464	122824	88569.9	62454.7	73881.6	96140.2	99997.6	105073	87338.9	86619	116399	101722	123531	100939	109963	109114	132849	90524.5	119983
436	Oleandrin	1.03524e+06	1.22606e+06	1.69912e+06	3.18279e+06	2.48805e+06	2.65439e+06	2.03219e+06	2.90231e+06	2.32771e+06	1.38829e+06	1.57528e+06	1.25965e+06	3.2437e+06	2.44043e+06	3.9458e+06	3.68102e+06	2.51158e+06	2.95897e+06	156705	215013	219494	1.45339e+06	1.45254e+06	1.74809e+06	3.34831e+06	2.93479e+06	3.23855e+06	4.59391e+06	4.43914e+06	3.45664e+06	2.00141e+06	1.55285e+06	1.58555e+06	2.37101e+06	1.98749e+06	1.81563e+06	1.68752e+06	1.99596e+06	1.62633e+06
437	Gamabufotalin	3.00392e+06	2.16513e+06	2.44533e+06	2.2726e+06	2.37608e+06	2.38108e+06	2.58349e+06	2.58334e+06	2.8823e+06	3.06956e+06	2.07117e+06	3.13346e+06	2.14752e+06	2.16416e+06	2.19446e+06	3.40313e+06	3.22078e+06	2.38141e+06	520217	349137	361332	2.98945e+06	2.61872e+06	3.07607e+06	1.97494e+06	2.09242e+06	1.59815e+06	2.04948e+06	2.10042e+06	2.18002e+06	2.23619e+06	2.60228e+06	2.19793e+06	2.24859e+06	2.24715e+06	2.72495e+06	2.5294e+06	1.93938e+06	2.52934e+06
438	Asiatic acid	46104.1	69097.8	69764.4	48650.6	108519	110307	129792	63128.5	71821	46935.4	75522.8	78597.4	63030.6	59524	78273.5	71458.7	113761	112880	106388	126170	139618	52665.1	101658	83975.6	64856.3	70249.3	91659.6	93366.5	110861	110004	63553.7	77427.1	67993.5	77328.6	47759.6	78860	43266	99508.5	69358.5
439	4-Guanidinobutyric acid	518692	414576	523989	798032	720306	1.04249e+06	948564	771019	892006	516207	545129	549901	693650	705499	690749	718119	834510	840103	814196	1.04061e+06	927558	699996	660297	686758	767294	822807	771095	714078	890745	952175	808984	820871	710559	800287	749881	821929	796571	835497	731792
440	Curcumin	114245	117671	73345.8	145951	164860	105221	122506	144896	86926.5	245242	239440	229412	196368	133069	119006	71401.1	85373.9	108095	46018.3	50065.4	4549.57	232680	361567	261870	162198	148334	118514	165118	198256	137875	140640	140640	140640	140640	140640	140640	140640	140640	140640
441	Ferulaldehyde	322695	660084	561948	568443	608769	679584	895331	756599	780290	940647	1.10974e+06	1.07178e+06	1.38602e+06	1.19804e+06	1.13361e+06	972796	1.01641e+06	807351	2.18115e+06	1.79297e+06	1.67948e+06	1.68463e+06	1.54851e+06	1.50948e+06	2.88626e+06	1.97905e+06	2.51864e+06	1.56112e+06	1.35437e+06	1.58145e+06	2.0711e+06	1.96281e+06	2.0598e+06	1.85515e+06	1.98611e+06	1.92836e+06	2.15605e+06	2.1202e+06	1.83985e+06
442	Specnuezhenide	605743	149132	256552	218915	254824	347392	246823	253501	241553	338915	169083	188866	320857	226894	196577	283982	138156	213019	737255	670451	699729	204161	332904	289514	186889	209516	296203	214307	301856	272889	376621	370241	340122	314248	297182	488730	286564	378654	360815
443	Genistein	902300	850066	1.35328e+06	510853	452889	551635	524323	537832	511859	758463	756107	917122	398736	352317	387144	593185	610697	451507	884808	964013	924355	728915	663397	776453	697936	609035	646850	495728	434668	596002	824533	894009	904135	847271	782505	872421	949004	769887	913346
444	HOMOERIODICTYOL	61933.1	60007.7	48900.2	283459	249449	211027	334628	352336	359786	54991.9	50688.6	45573.2	230907	198432	205186	454685	351830	516447	12951.9	12969.4	2221.44	59057.1	47986.4	50811.6	188391	194051	208402	541874	746348	559788	314069	274711	295089	283888	301521	283430	292678	306433	284358
445	Ligustilide	1.973e+06	2.37219e+06	2.29464e+06	1.44431e+07	1.45451e+07	1.54008e+07	9.11169e+06	9.55632e+06	8.595e+06	3.04218e+06	2.9322e+06	2.94578e+06	8.10593e+06	7.06582e+06	7.09259e+06	1.34366e+07	8.55092e+06	1.14014e+07	974746	1.06702e+06	1.14272e+06	4.61237e+06	4.95755e+06	5.74185e+06	9.67741e+06	8.90998e+06	8.66398e+06	2.02385e+07	2.17818e+07	2.08688e+07	8.72027e+06	8.42796e+06	8.94437e+06	8.07624e+06	9.03539e+06	9.00394e+06	8.85235e+06	8.56626e+06	8.29136e+06
446	SYRINGETIN	51981.1	69969.9	63121.6	61961.6	61290.3	53950.9	47014.8	58481.8	71729.9	29805.6	47351.2	54466.1	38698.6	40608	57301.9	51068.5	56806.9	59893.3	119254	106312	119480	45746.7	67679.7	40716	68327.6	110533	110822	41847.8	31948.5	49005.1	75635.9	66381.4	82273.7	69401.6	73031.2	70903.3	73540.6	75373.9	71453
447	Phosphonoacetic acid	891704	765623	694594	2.43023e+06	1.54578e+06	1.38653e+06	1.04675e+06	957416	869661	1.15493e+06	876741	858347	820135	721830	682909	1.26208e+06	952064	1.23084e+06	2.01298e+06	1.89768e+06	1.72793e+06	607772	717118	711227	2.57509e+06	2.15774e+06	2.00922e+06	1.44845e+06	1.12318e+06	804222	1.9181e+06	1.9997e+06	2.00794e+06	2.03655e+06	1.87649e+06	2.09536e+06	1.86483e+06	2.1883e+06	1.83034e+06
448	Genkwanin	5.22803e+06	6.56378e+06	4.89687e+06	3.52156e+06	3.0822e+06	4.39765e+06	1.63017e+06	1.84409e+06	1.25713e+06	4.67213e+06	4.8108e+06	4.44243e+06	3.18281e+06	4.75787e+06	3.98379e+06	1.11214e+06	2.15552e+06	2.67059e+06	4.99478e+06	5.0257e+06	5.64922e+06	4.1434e+06	3.81996e+06	2.68179e+06	3.88693e+06	5.21758e+06	5.34551e+06	1.79227e+06	1.5639e+06	2.1159e+06	3.29169e+06	3.29719e+06	3.24983e+06	3.23603e+06	3.20118e+06	3.24095e+06	3.36548e+06	3.41955e+06	3.10409e+06
449	(+)-Fangchinoline	801405	604958	844224	777176	470705	652786	481333	578206	513362	747451	752106	717492	678682	618359	655789	742207	605581	719640	96494.7	72517.4	76425.4	851739	840147	904045	426658	420348	484668	615012	337285	689512	353491	400904	377275	373482	377206	377686	371039	400240	356954
450	Diffractic acid	125872	103388	98017.7	178918	161570	133112	52460.9	67483.4	59634.9	104349	114662	71533.4	99077.5	127294	128210	96210.2	81222.4	74612.3	101694	65580	81864.9	133739	84714.1	98564.7	197417	179296	167764	151555	124940	115806	88726.1	68111.2	86615.4	97622	88992.8	76931.4	76808.1	78623	89986
451	N-Formyl-L-methionine	664582	517941	537342	640859	572678	476384	648648	665912	566831	758741	775965	709887	452996	455488	520268	609018	475923	538129	1.21252e+06	1.13782e+06	1.12404e+06	546814	496634	635219	308687	438296	359938	690482	629646	583102	430055	570774	532496	543227	535989	512974	485196	513743	515055
452	Homoorientin	989741	1.03224e+06	622682	1.0147e+06	723146	713264	717181	713284	722491	598473	913331	814322	820992	865925	776930	952105	815780	921800	1.08738e+06	816999	993254	808072	645558	876358	602899	541513	623269	667587	740330	481653	861532	689231	858599	892298	821308	542571	869659	809174	869344
453	(-)-Gallocatechin gallate	125692	120485	152156	114585	114713	81657.4	94411.4	102520	99853.2	69712.1	71934.7	96687.6	72382.5	61905.8	74881.5	73934.6	110699	81846.3	71487	32975.6	22525.2	123424	122206	139089	85874.3	73740.6	70206.1	98440.9	39040.3	93569.1	99720.5	89344	89604.3	85193.1	79717.5	87460.5	117557	78748.3	93150
454	2',4',6'-Trihydroxychalcone	109369	167270	101138	249126	178355	165190	176435	99642.4	94404.8	315168	254821	272218	350361	358979	434445	249892	105912	126264	527548	599364	451687	513931	470358	560960	335784	181949	239534	398963	498899	427807	270528	270528	270528	270528	270528	270528	270528	270528	270528
455	Trilobatin	6.91359e+08	6.43425e+08	6.35317e+08	7.66986e+08	7.46512e+08	5.22786e+08	6.66077e+08	6.60238e+08	6.48696e+08	6.73538e+08	7.04519e+08	7.02781e+08	6.33909e+08	6.32797e+08	6.252e+08	6.10771e+08	5.88702e+08	6.29066e+08	1.13725e+09	1.04694e+09	1.11889e+09	6.48452e+08	5.89939e+08	6.80398e+08	5.67952e+08	5.59696e+08	5.71663e+08	6.95682e+08	6.98602e+08	7.12923e+08	6.13018e+08	6.41625e+08	6.47344e+08	6.22304e+08	6.38767e+08	6.27754e+08	6.19329e+08	6.44026e+08	6.27631e+08
456	Isopropyl 4-Hydroxybenzoate	4.00265e+06	3.07512e+06	3.45821e+06	2.92904e+06	3.03468e+06	2.81367e+06	3.23781e+06	3.38456e+06	3.17717e+06	3.82036e+06	3.70004e+06	3.28391e+06	3.03193e+06	2.93637e+06	3.2783e+06	3.25401e+06	2.19169e+06	2.95634e+06	5.2931e+06	5.10734e+06	5.55546e+06	3.65377e+06	3.64331e+06	3.94522e+06	3.12592e+06	3.15597e+06	2.88483e+06	3.33384e+06	2.96554e+06	3.33878e+06	3.01169e+06	3.79253e+06	3.00474e+06	3.37024e+06	3.3523e+06	3.40748e+06	3.35779e+06	3.60638e+06	2.92166e+06
457	14-Deoxyandrographolide	201845	185031	407363	414833	422861	939099	1.37939e+06	1.49467e+06	1.5006e+06	210692	158159	245387	713537	772533	834766	1.13204e+06	2.74261e+06	2.29402e+06	206094	114303	404810	199167	282326	404135	439488	520825	620957	604709	324939	753319	457546	457546	457546	457546	457546	457546	457546	457546	457546
458	Irisflorentin	63638.1	170852	49423.1	118471	129710	22181.6	197245	299432	73038.1	112846	165734	86209.6	167336	239562	73340.5	318332	254516	85054	172661	444802	202263	107027	243284	44082.2	142706	166553	71896.1	302418	163143	84404.6	129947	129947	129947	129947	129947	129947	129947	129947	129947
459	Procyanidin A2	566243	887776	1.09312e+06	727337	573618	574233	914355	857625	1.13723e+06	976778	720605	829554	359020	574052	650654	502484	744008	741420	154958	147508	209102	1.21242e+06	886402	1.49937e+06	454095	485587	654611	523172	519542	704281	692391	692391	692391	692391	692391	692391	692391	692391	692391
460	Neobavaisoflavone	125210	111837	140542	172341	172667	161216	224284	247396	237344	216601	169830	216440	239022	247201	245653	126753	116833	136396	273314	285969	283128	205574	292390	254243	360008	395851	480506	318537	386688	309021	284637	261273	257888	282666	273489	255098	297891	249937	278456
461	Glycitein	608898	845615	775384	946120	1.11267e+06	867398	610368	548774	529991	547292	694271	651603	303690	407577	357123	270863	215974	222152	521396	839440	1.00206e+06	412790	826291	695488	301314	464607	436259	748801	694241	576940	356992	358383	357540	358775	356628	357470	358833	355413	359450
462	trans-Nerolidol	1.27313e+06	1.2899e+06	1.61703e+06	2.99821e+06	3.09629e+06	2.28406e+06	3.42205e+06	3.46334e+06	3.37354e+06	1.8793e+06	1.77258e+06	1.89332e+06	2.91012e+06	2.7978e+06	2.91783e+06	2.19765e+06	2.14009e+06	2.24517e+06	269301	213403	256108	2.1805e+06	2.80208e+06	2.73685e+06	3.20755e+06	3.71611e+06	3.41925e+06	3.28102e+06	3.72083e+06	3.55452e+06	2.64705e+06	2.6606e+06	2.7438e+06	2.62358e+06	2.68693e+06	2.67949e+06	2.73653e+06	2.70356e+06	2.58687e+06
463	Phosphoserine	234542	197556	159612	322815	367285	357202	313112	423047	404200	226298	320681	155527	300613	262310	239762	262409	271586	478362	221701	205779	309639	360139	327320	401854	327192	297293	282652	464751	584560	578987	289659	378774	274712	279935	424074	237255	410050	326215	269037
464	4'-Demethylpodophyllotoxin	1.4293e+06	865928	844634	1.024e+06	948042	775291	1.14168e+06	1.11736e+06	1.08451e+06	1.22509e+06	1.08844e+06	1.06718e+06	1.2063e+06	961182	1.03944e+06	1.00996e+06	824076	901222	711932	614955	395207	623265	622182	719131	654241	761267	856802	911510	989717	853280	748313	790314	852592	715687	884223	846844	857965	636058	858392
465	Kaempferol 3-glucorhamnoside	7.98043e+07	5.22291e+07	5.25776e+07	6.35934e+07	6.55117e+07	5.85532e+07	5.45563e+07	6.86506e+07	5.31334e+07	5.85672e+07	6.11113e+07	6.693e+07	6.9551e+07	5.93795e+07	7.52082e+07	6.25373e+07	6.79175e+07	7.28113e+07	9.80746e+07	9.18971e+07	9.32777e+07	6.0925e+07	5.37278e+07	6.34337e+07	6.01529e+07	4.75166e+07	5.72027e+07	6.34269e+07	5.99867e+07	5.66849e+07	6.47241e+07	7.04755e+07	7.37341e+07	5.45973e+07	6.7317e+07	5.59332e+07	8.30278e+07	6.26135e+07	6.67008e+07
466	Capsaicin	674873	543787	639464	1.00971e+06	896944	1.15275e+06	812699	848604	792679	385199	326165	443765	774793	713406	736388	1.10778e+06	761507	923901	483919	445000	383898	400105	412241	330168	654439	661210	617911	977516	685836	869789	536991	501632	526446	485481	542706	516676	528052	506876	518724
467	Glycitin	90710.8	300491	181472	63239	80287	122244	440369	422026	519322	464192	498363	544201	649700	725843	721491	313966	637064	283896	378810	483528	510134	591377	274651	377509	106079	74379.6	93370.5	133647	112706	151060	192259	241179	199206	198305	217652	196852	194373	211098	225339
468	L-Alanyl-L-glutamine	107307	108857	107390	115869	84199.9	135653	93125.7	98746	139536	153038	126010	138764	130632	115077	109011	78944.5	107317	78428.9	114426	160492	170450	154213	114486	110659	100297	67073.5	67089.3	89053	83730.4	138117	114508	110296	112776	112019	112725	112787	111998	110679	114387
469	Asperosaponin VI	664939	562643	550626	574851	456950	356690	575741	498832	502187	473578	559130	779581	385840	324787	392993	325637	476859	308767	667596	1.00184e+06	893596	428756	557292	603378	417773	459313	427311	394628	442795	338693	419390	520940	499890	477072	369776	492411	423987	559861	437877
470	Eleutheroside E	151847	166457	392338	135244	273925	310819	134899	236461	936296	110770	204815	462012	107504	191189	547319	150086	397171	904084	460457	318549	747401	114591	84733.8	211804	123001	233565	497851	297119	261600	962095	280690	280690	280690	280690	280690	280690	280690	280690	280690
471	9-Methoxycamptothecin	1.25458e+06	732731	643601	1.26831e+06	948870	1.25248e+06	529239	622820	641694	900195	657015	779234	604505	785751	820989	760647	682987	554701	549711	732221	485020	548995	499152	679989	555831	568199	448572	507348	505350	573605	409684	571099	644308	547503	505390	421962	527744	509385	573078
472	Picroside II	232601	260917	297467	1.84915e+06	2.30074e+06	2.19344e+06	322170	278762	307612	298242	275794	414730	251782	330139	327773	315285	202604	267019	39501.9	60930.4	26267	394367	272544	298740	213657	279235	235476	460335	611493	591306	312233	247657	267564	307423	239675	334866	363555	211202	282960
473	Oxypaeoniflorin	200218	87527.1	117997	278994	264732	89506.2	162984	255845	259736	186330	138771	119728	236326	211354	244212	293846	150726	362585	26462	2464	39488.2	88126.3	88774.9	191039	124228	141442	79540.3	162950	219827	275784	217295	172011	226916	235964	178692	214567	221575	178078	218232
474	Albiflorin	123070	166064	139256	84103.6	108218	171348	107471	113452	125514	106907	93771.1	86135.5	41671.1	65114.8	76764.5	101431	135253	102011	155785	136388	200016	82699.8	93050.3	78773.7	102961	71062.5	95430.3	54971.4	84706.4	96799.3	95631.4	115267	108180	107774	110287	105345	103429	115481	98998.6
475	Isovitexin	1.23645e+06	1.36857e+06	1.10578e+06	1.02065e+06	930414	938851	1.53248e+06	1.86908e+06	1.32925e+06	918155	770617	742561	1.17122e+06	1.29201e+06	1.05145e+06	682007	780631	582084	609545	298801	442148	648147	647901	715635	1.1509e+06	1.5034e+06	1.33588e+06	704871	519774	606412	1.03263e+06	1.15977e+06	1.1265e+06	926427	1.18121e+06	976563	981591	1.11973e+06	1.1645e+06
476	4'-O-Glucosylvitexin	558487	483643	532936	644485	571432	548281	472070	563902	346939	511183	464658	556534	595433	623303	684475	510708	496235	602536	813864	749049	900688	462557	353140	561556	439620	453670	377080	504850	545681	600773	642119	600389	545849	656841	580307	555294	592351	572658	679099
477	Triptonide	475947	537611	391343	460823	357180	287489	206385	151493	153505	668843	799847	664175	259740	286400	260725	162299	122617	134980	36574.9	10877.1	36835.7	740137	611147	657455	188410	147186	134387	157402	209671	142953	183270	158602	157211	192927	165171	176306	142940	167541	192098
478	Benzoylpaeoniflorin	2.37054e+06	1.77341e+06	1.75043e+06	2.05954e+06	2.02641e+06	2.11211e+06	739246	552532	479829	1.66585e+06	1.8015e+06	1.77613e+06	988887	666683	545660	647939	320880	423605	34486.2	51033.8	62045.8	1.0596e+06	1.69021e+06	875688	649376	526337	630017	399119	410375	493113	706385	682603	700899	689147	688113	707437	700609	637435	748280
479	Aloenin	970873	973613	943167	794985	868945	730292	676114	836786	679809	1.19441e+06	1.25933e+06	1.41355e+06	828787	975040	1.04802e+06	709334	886907	681852	1.20252e+06	1.37764e+06	1.42763e+06	1.22118e+06	1.04369e+06	1.28794e+06	929633	968636	946877	795022	920112	983146	678588	795854	712125	660034	733771	749303	636502	780174	720795
480	Anhydroicaritin	355744	381362	407868	359131	405056	49485.6	342025	359513	408258	364360	401573	394210	370904	389664	414881	398285	372617	401366	100674	102453	95040	386792	403836	399903	321584	390560	447721	488095	408063	463882	279022	279022	279022	279022	279022	279022	279022	279022	279022
481	Sulindac	30408.6	21287.2	36590.1	29860.7	22426.6	36768.2	41455.7	56499.2	40526.7	46715.5	62725.8	16762.3	24886.6	34033.1	15552.5	27829.7	70540.8	32475.2	182103	125366	129707	46905.6	33736.7	62785.9	89945.8	50571.9	28681.5	65927.2	48229.5	89125.1	46900	61849.6	73914.8	76466.9	39386	40001.6	68241.5	47892.9	80135.8
482	Cimifugin	1.80057e+07	1.28291e+07	1.22533e+07	2.38216e+07	2.18124e+07	2.41461e+07	1.7059e+07	1.39667e+07	1.54348e+07	1.64574e+07	1.94652e+07	1.69588e+07	1.70217e+07	1.67323e+07	1.71453e+07	8.48421e+06	5.51785e+06	6.94215e+06	2.08838e+07	2.17159e+07	2.53374e+07	1.20506e+07	1.13162e+07	1.38569e+07	1.12673e+07	1.29954e+07	1.24233e+07	1.25027e+07	1.78495e+07	1.58347e+07	9.70654e+06	1.00002e+07	1.02577e+07	9.59782e+06	1.01285e+07	1.01185e+07	1.00691e+07	9.64886e+06	9.97155e+06
483	Nepodin	1.02825e+07	8.86607e+06	1.03241e+07	2.75312e+07	2.70464e+07	2.62247e+07	1.20728e+07	1.07199e+07	1.17676e+07	9.14749e+06	9.8883e+06	8.34559e+06	1.32744e+07	1.43775e+07	1.65637e+07	1.28737e+07	7.53852e+06	9.5516e+06	9.71604e+06	1.06272e+07	7.70236e+06	1.10841e+07	1.31752e+07	1.53272e+07	1.56897e+07	1.70491e+07	1.45098e+07	1.65494e+07	2.12489e+07	1.7328e+07	8.3348e+06	8.04596e+06	8.78572e+06	8.46962e+06	8.7409e+06	7.98515e+06	8.95459e+06	9.03449e+06	7.45026e+06
484	Betamethasone	538325	672817	439382	216798	143840	238083	66016.5	66777.4	62161.5	559424	516876	424755	321429	431405	449463	59409.6	83811.3	46354	452311	425972	421339	439537	419884	305954	439513	306403	451696	58426.2	46569.8	31639	120556	203371	205286	224707	176661	135551	183810	182503	169639
485	N4-Acetylcytidine	1.41682e+06	1.91593e+06	1.85664e+06	2.86088e+06	2.61409e+06	3.50681e+06	1.1571e+06	1.12188e+06	1.01826e+06	1.82884e+06	2.07375e+06	2.06737e+06	2.28444e+06	1.92874e+06	2.06145e+06	2.06603e+06	1.68891e+06	1.8198e+06	2.70586e+06	3.33877e+06	3.27696e+06	1.61624e+06	1.52619e+06	1.35933e+06	1.03147e+06	990997	1.05875e+06	1.43951e+06	1.22896e+06	1.5073e+06	1.43222e+06	1.6728e+06	1.57527e+06	1.59991e+06	1.5964e+06	1.56391e+06	1.58296e+06	1.54952e+06	1.54515e+06
486	Flavokawain C	516132	697640	639499	202203	361779	453604	237321	271156	115316	468657	460587	716894	186395	606305	595724	348912	348356	498866	366317	314749	286749	466223	460642	422500	528693	853259	524695	441438	215844	627171	505612	517587	490627	517808	528109	575678	455773	490289	539718
487	N-Methyltyramine	3.40756e+06	3.36652e+06	3.582e+06	2.50116e+06	2.25655e+06	3.22804e+06	2.24096e+06	2.76002e+06	2.60245e+06	4.60762e+06	4.84604e+06	4.65854e+06	2.09066e+06	2.48124e+06	2.54118e+06	2.15871e+06	2.26756e+06	2.21283e+06	4.93449e+06	4.8513e+06	4.89972e+06	3.73627e+06	3.29394e+06	3.9339e+06	1.62454e+06	1.06293e+06	1.53588e+06	1.84219e+06	979836	1.52058e+06	2.54951e+06	2.6652e+06	2.60295e+06	2.5995e+06	2.61194e+06	2.60385e+06	2.60184e+06	2.58856e+06	2.62276e+06
488	Puerarin	32340.9	94233.5	73123	121164	162037	205976	386556	594006	465615	81246.6	27221.9	11889.1	203530	160193	150785	675591	776367	728176	169878	145253	54130.2	181161	68866.6	97517.3	464802	371601	506712	523279	717481	801373	513127	458745	545532	483970	506276	477181	501725	515934	485680
489	Vitexin	767290	720882	718253	782397	693555	524369	657829	669776	728983	768710	740424	767811	606393	645232	655969	766580	628423	613365	2.52928e+06	2.44163e+06	2.56032e+06	537722	603523	660997	546011	552436	605432	500410	584439	545322	759082	846082	685842	800355	768128	814822	730302	774484	791714
490	8-Shogaol	80545.8	96834	92030.9	231171	263204	277094	836110	907875	883474	81432.5	70600.6	74920.3	182548	217478	202149	857118	1.12799e+06	981478	14690.2	7267.17	4438.75	135791	116004	120236	201670	251582	213991	1.02385e+06	795783	889123	252263	247409	249968	250076	249780	249791	249924	251774	248109
491	Tetrahydrocurcumin	88841.9	102663	124333	108854	79212.1	89759.1	137185	158057	117828	151119	166501	119186	150605	155772	56130	104718	139215	84986.3	369212	303212	212403	203255	226567	130089	103052	79927.3	143695	182212	104023	128102	97351.7	197320	142253	97824.8	167571	102516	136037	125671	155472
492	Cryptotanshinone	562298	694568	657296	887249	747455	674216	1.46299e+06	776492	996253	788221	896933	877695	882282	892397	926062	885040	906616	979113	1.65585e+06	1.59129e+06	1.84375e+06	800526	736466	922432	925459	918817	613322	1.20595e+06	1.26131e+06	830526	755829	839843	938399	767651	880876	781013	849472	882465	762471
493	Methyl p-tert-butylphenylacetate	565002	567574	493485	344152	486409	447099	224618	199642	252655	427609	492529	452644	325979	353562	354146	314494	198818	339507	762168	751305	843483	365058	557331	395350	420463	386017	458627	476049	330336	360774	431091	453131	339311	456090	457422	440758	431482	410465	406974
494	Honokiol	1.2762e+08	1.41619e+08	1.37895e+08	8.29791e+07	9.16657e+07	1.05733e+08	1.11174e+08	1.17622e+08	1.14824e+08	1.87249e+08	1.60633e+08	1.55986e+08	1.67317e+08	1.97323e+08	1.87481e+08	1.69199e+08	1.65691e+08	1.8158e+08	1.19067e+08	1.08511e+08	1.20704e+08	1.48567e+08	1.6679e+08	1.49883e+08	9.81074e+07	1.28548e+08	1.15415e+08	1.62966e+08	1.16061e+08	1.09044e+08	1.14582e+08	1.17254e+08	1.21412e+08	1.12793e+08	1.13974e+08	1.18784e+08	1.16282e+08	1.1491e+08	1.18293e+08
495	Ipriflavone	77636.3	76086.1	80279.6	93299	81151.2	70350.1	71930.7	112428	88080.5	81359.4	84081.4	79101.9	96894.5	104793	78580.6	65823.6	73931.3	94765.5	236920	234282	178836	95860.1	73709	70362.5	71479.2	80233.7	52221.3	97740.4	86414.2	97923.3	199477	214208	201752	213285	210356	205652	215819	206585	199221
496	D-Tetrahydropalmatine	1.24091e+06	1.50698e+06	1.32423e+06	1.13186e+06	949490	696184	1.28044e+06	1.78181e+06	1.56809e+06	1.37879e+06	1.27291e+06	1.06976e+06	927712	806294	873143	1.45675e+06	1.25075e+06	1.18996e+06	528633	721906	378167	1.0858e+06	1.033e+06	1.05353e+06	937487	932927	738358	825731	929055	938308	1.18137e+06	831615	996088	978781	1.08423e+06	905222	905456	1.1257e+06	967449
497	Isopropylidenylacetyl-marmesin	53476.4	49161.4	43804.3	18933.5	27856.1	37656.2	47859.1	34185	41608.8	34377.7	41197.3	27271.2	28392.4	41212.9	30469.2	48042.5	61277.8	61869	21358	39881.1	46245.5	40331.4	54202.5	35171	71457.8	64678.4	46224.3	67094.3	56792.1	70075.9	38843.6	57768.4	67961.8	51047.5	59860.4	51055.7	50401.7	48837.8	55218.8
498	D-Proline	8.15559e+07	6.20503e+07	7.27907e+07	9.17028e+07	5.42468e+07	7.74944e+07	6.64081e+07	5.33801e+07	9.20823e+07	8.89111e+07	6.64427e+07	9.64928e+07	7.81739e+07	7.10155e+07	4.8203e+07	5.26494e+07	4.54388e+07	9.46175e+07	2.29048e+07	1.8245e+07	1.53848e+07	8.53112e+07	7.22208e+07	5.64998e+07	4.21047e+07	4.58998e+07	6.30777e+07	7.27368e+07	5.95877e+07	9.82215e+07	5.57323e+07	9.82179e+07	5.06764e+07	7.00344e+07	7.24262e+07	6.50935e+07	9.33509e+07	6.39197e+07	5.70743e+07
499	D-(+)-Glucosamine	1.56593e+06	1.38973e+06	1.90784e+06	2.01649e+06	1.54306e+06	2.50531e+06	2.35643e+06	1.70646e+06	1.88483e+06	1.12937e+06	1.08431e+06	1.21655e+06	1.80304e+06	1.94743e+06	1.66263e+06	2.08308e+06	2.09095e+06	1.58786e+06	2.05583e+06	2.24792e+06	2.46716e+06	1.37987e+06	1.01514e+06	970912	1.46465e+06	2.16105e+06	1.53797e+06	2.43532e+06	2.26961e+06	2.17866e+06	1.26625e+06	1.98116e+06	1.27811e+06	1.62659e+06	1.85939e+06	1.05574e+06	1.44781e+06	1.55038e+06	1.73576e+06
500	Silychristin	312600	316538	423862	196160	208019	372166	444003	321163	505522	335189	351501	347758	186792	216196	278801	198074	230871	343971	3.50984e+06	4.41664e+06	3.95706e+06	280760	301889	503769	412722	457402	439058	329950	471817	514244	755208	906711	829451	900616	847425	940378	682607	1.00096e+06	771870
501	Fangchinoline	707595	562479	918139	889982	806837	996775	532833	450353	512631	470323	535356	590782	643747	610440	805049	712698	654176	619496	143790	91974.7	20153.1	842569	623988	850394	403134	367026	449433	797547	314657	666256	383098	421249	261639	420963	350547	355415	322087	447129	338460
502	(-)-Gallocatechin	1.22437e+06	1.91453e+06	1.89841e+06	1.37689e+06	1.34266e+06	1.30104e+06	2.79764e+06	3.42321e+06	3.13742e+06	958727	1.10384e+06	991568	1.10706e+06	1.1351e+06	1.13414e+06	2.45636e+06	2.97382e+06	2.81464e+06	1.28414e+07	1.08219e+07	9.72459e+06	1.25165e+06	1.30251e+06	1.19395e+06	1.27873e+06	1.32344e+06	1.29276e+06	1.54236e+06	1.96738e+06	1.57117e+06	1.75112e+06	1.85811e+06	1.96098e+06	1.84405e+06	1.8294e+06	1.85613e+06	1.94568e+06	1.68575e+06	1.92165e+06
503	Acesulfame	3.37644e+07	2.83106e+07	3.06844e+07	4.32887e+06	5.3689e+06	5.90752e+06	2.93321e+07	2.77835e+07	2.86107e+07	3.40294e+07	3.14953e+07	3.37648e+07	3.43425e+07	2.96229e+07	2.969e+07	2.9868e+07	3.04699e+07	3.50542e+07	5.10079e+07	5.10928e+07	4.62331e+07	3.28005e+07	3.08864e+07	3.27997e+07	2.82818e+07	2.68164e+07	2.84796e+07	3.46817e+07	3.45474e+07	3.69555e+07	2.98318e+07	2.67567e+07	2.96363e+07	2.77523e+07	2.8549e+07	2.83435e+07	3.16378e+07	2.63164e+07	2.86438e+07
504	Bilobalide	1.48206e+06	1.07385e+06	1.31067e+06	1.00032e+06	867661	1.21282e+06	1.37923e+06	1.16877e+06	1.05453e+06	1.0588e+06	1.16286e+06	854628	1.33717e+06	1.33056e+06	1.37531e+06	1.80524e+06	1.53787e+06	1.44899e+06	1.18474e+07	1.27304e+07	1.14637e+07	1.14416e+06	951790	1.31855e+06	1.08025e+06	1.22328e+06	1.01356e+06	882403	752752	823198	1.6066e+06	1.42826e+06	1.85633e+06	1.50503e+06	1.63394e+06	1.56215e+06	1.62655e+06	1.55553e+06	1.58613e+06
505	Tracheloside	715519	672299	681284	1.54894e+06	1.69575e+06	1.62987e+06	654560	461564	798395	601572	601518	601137	557686	634678	561653	676896	366572	488204	49819	51027.1	56042.1	368249	512823	541949	451575	464560	445002	726190	766629	746283	365181	378313	362625	408204	363918	369591	358653	400449	360339
506	Alnustone	354637	393949	360691	460847	411340	229041	345919	514493	346363	392139	388556	408079	467858	415382	314172	353673	271317	426174	1.06937e+06	1.27813e+06	1.0126e+06	373047	353335	387842	353964	435839	310490	424936	407626	407490	1.06458e+06	1.04421e+06	1.0527e+06	1.04352e+06	1.06279e+06	1.12222e+06	1.03402e+06	1.02227e+06	1.07116e+06
507	Etoposide	2.3536e+06	1.27673e+06	1.1413e+06	1.71922e+06	1.6368e+06	1.74802e+06	1.27227e+06	1.04403e+06	1.31987e+06	1.28101e+06	1.49856e+06	1.46644e+06	1.06109e+06	1.33488e+06	1.09868e+06	754027	681066	675032	374033	334492	361734	763364	897868	830304	1.46421e+06	1.27078e+06	1.12294e+06	1.39228e+06	1.62263e+06	1.37485e+06	722810	970876	674959	817472	807962	725155	758825	793778	856474
508	8-Desoxygartanin	35942.2	28176.1	30697.7	72122	80697.9	54560	67347.6	78951.1	55249.5	35630.8	32545.9	32229.8	65667.9	61483	74375.1	36052.8	33136.4	41017.5	7607.29	8980.75	5334.23	47957.1	64775.8	60464.8	86109.3	98666.4	89055.4	84329.2	107558	82028.1	80430.9	80396.7	65030.7	83757.8	74268.8	73917.6	76363.4	80956.6	75297.1
509	Rutaevin	54625.3	38089.1	44067.9	63309.9	52600.9	45557.6	31419.4	23433.2	42988.1	46212	78296.3	45281.7	45055.9	55270.4	31670.9	50986.8	50695.5	62613.7	2588.75	1667.81	4081.42	85958.9	61637.1	59615.3	42925.2	67150.6	69002.4	45708.1	62557.9	48744.3	29205	24312.5	28511.4	27681.5	26608.1	28317.2	32145.3	25633.5	25069.2
510	Caffeic acid	4.21882e+08	4.21922e+08	4.65428e+08	4.19135e+08	4.15949e+08	3.12488e+08	4.59424e+08	4.05989e+08	4.13044e+08	3.98938e+08	4.33704e+08	4.18753e+08	4.63434e+08	4.1834e+08	4.1585e+08	4.81329e+08	4.41214e+08	4.13542e+08	5.32848e+06	6.41101e+06	6.57697e+06	5.33304e+08	4.88183e+08	5.02859e+08	3.84407e+08	3.94594e+08	3.78506e+08	4.80286e+08	4.02292e+08	4.38835e+08	4.21905e+08	4.31506e+08	4.26714e+08	4.26897e+08	4.25296e+08	4.28289e+08	4.25328e+08	4.27077e+08	4.26697e+08
511	10-Deacetylbaccatin III	502439	344550	312714	1.26726e+06	1.29202e+06	1.25379e+06	751349	511772	746858	434817	594498	527190	1.42465e+06	1.14388e+06	1.32057e+06	1.22361e+06	870530	1.00367e+06	80657.9	149476	119089	419777	269290	375649	788779	520840	584141	670586	723572	697353	454381	412528	417857	432073	461265	502574	326311	464254	456591
512	L-Norleucine	1.46491e+06	1.57635e+06	1.6e+06	864376	843092	882249	1.15088e+06	1.00985e+06	928226	1.29512e+06	1.48416e+06	1.54029e+06	970353	866764	752827	1.07779e+06	995043	770525	1.49071e+07	1.46932e+07	1.28222e+07	1.70016e+06	1.17995e+06	1.23729e+06	1.50872e+06	1.0631e+06	1.11823e+06	1.19197e+06	929190	1.05907e+06	3.80373e+06	3.30424e+06	3.51841e+06	3.36221e+06	3.64157e+06	3.30256e+06	3.24103e+06	3.3587e+06	4.0113e+06
513	Oleuropein	195864	341548	258693	191215	201093	221684	262306	259491	237137	197084	332273	219959	261100	266781	258329	254806	413753	335714	17478.3	1733.64	4633.97	362438	237253	241547	179913	231560	202828	188228	158887	173326	205871	204157	207132	208829	202341	202296	234411	186888	207460
514	Periplocymarin	2.68209e+06	1.72481e+06	1.78163e+06	822612	1.29727e+06	1.02312e+06	2.64211e+06	2.22467e+06	2.23365e+06	1.24421e+06	1.4116e+06	1.51153e+06	1.5058e+06	1.9739e+06	1.60718e+06	2.51299e+06	2.04072e+06	2.58606e+06	36472.7	13271.4	19496	1.25307e+06	1.94759e+06	1.30087e+06	1.98276e+06	2.26606e+06	1.69649e+06	2.64838e+06	1.60365e+06	2.57345e+06	1.68881e+06	1.69862e+06	1.36491e+06	1.67173e+06	1.48474e+06	1.83675e+06	1.48349e+06	1.75898e+06	1.50434e+06
515	D-Glucuro-3,6-lactone	659234	479253	529809	756586	655917	284328	454329	620448	570343	721040	786659	575961	707526	578308	480887	470370	479484	585997	1.384e+06	1.7681e+06	1.67998e+06	900935	665467	834265	378776	377987	589108	866533	730802	639979	508491	597795	478307	552973	476443	568300	499651	526144	558817
516	Medicarpin	5750.38	13358.6	10376.3	5329.75	7269.29	7246.91	7371.41	6303.6	6083.83	8887.1	14886.5	9631.53	5987.62	8953.17	6143.68	8715.79	8596.49	16397.7	6532.25	5769.35	3806.46	10225.1	10770	9116.13	33544.2	34113.5	34099.6	18703.8	14150	16296	58612.8	69277.6	56651.9	65467.1	59757.8	64172.1	60297.3	64280	61082.4
517	L-(+)-Selenomethionine	1.65272e+06	1.93098e+06	1.41465e+06	2.85554e+06	2.60701e+06	2.48611e+06	2.77673e+06	2.87619e+06	2.84832e+06	2.14786e+06	2.02688e+06	2.2645e+06	2.40405e+06	2.13616e+06	2.03964e+06	2.83657e+06	2.43715e+06	3.20849e+06	1.92353e+06	2.47777e+06	2.42206e+06	2.81172e+06	2.8042e+06	2.48801e+06	2.95894e+06	1.91277e+06	2.16747e+06	3.53587e+06	4.72359e+06	4.19926e+06	1.87125e+06	2.14299e+06	1.97788e+06	1.97736e+06	1.95836e+06	2.05144e+06	1.92998e+06	2.05875e+06	1.95759e+06
518	3-Deoxyaconitine	488697	640581	488806	345246	388085	587220	171456	157161	204410	461460	590889	512977	220454	264531	295931	203010	175991	187043	14211.7	22234.3	15466.1	480344	515056	385235	257700	205675	248161	242558	163523	194103	249612	173690	223781	225443	207319	209808	207453	212965	220443
519	5,7-Dihydroxychromone	525572	510963	594593	637025	772898	702325	1.31167e+06	745687	803010	1.01862e+06	1.22513e+06	1.10278e+06	1.34873e+06	1.17369e+06	1.1262e+06	1.01782e+06	1.25801e+06	947402	2.45622e+06	1.82193e+06	1.50059e+06	1.89155e+06	1.49108e+06	1.50421e+06	2.68204e+06	2.5057e+06	2.49123e+06	2.06568e+06	1.5342e+06	1.56776e+06	2.14436e+06	2.08115e+06	2.12411e+06	2.11844e+06	2.09065e+06	2.13693e+06	2.12347e+06	2.00092e+06	2.22149e+06
520	Emetine hydrochloride	1.40664e+06	623080	720963	715188	671329	740566	682279	544907	756303	407701	514069	504909	484692	561767	599425	531690	563858	433053	41673.5	7934.32	32754	489707	529558	497866	479294	432976	534549	559720	390179	392714	783071	602076	641313	756587	678958	743610	714461	717191	612559
521	Isobavachin	705002	709512	989241	1.38026e+06	1.36738e+06	1.07085e+06	832368	785084	827286	572207	756990	860091	780229	652846	818671	385511	297378	351138	1.54126e+06	1.56534e+06	2.15618e+06	436224	500783	447605	373498	330879	294463	863238	733570	766367	546862	604569	537999	548788	530251	614463	525298	560467	578946
522	Allopurinol	1.77654e+06	1.3821e+06	2.04942e+06	1.8143e+06	1.80719e+06	829782	1.87438e+06	1.75837e+06	2.01902e+06	1.54478e+06	1.65086e+06	1.9735e+06	1.83e+06	1.88108e+06	2.11516e+06	1.99467e+06	2.14121e+06	1.97276e+06	238955	256128	202612	1.80471e+06	1.74885e+06	2.22034e+06	1.534e+06	1.66966e+06	1.42312e+06	1.81237e+06	1.46858e+06	1.76781e+06	1.98068e+06	1.65005e+06	1.91268e+06	1.57793e+06	1.7447e+06	1.74902e+06	1.89883e+06	1.89604e+06	1.68399e+06
523	Monocrotaline	266125	284663	247960	6.44849e+06	6.18381e+06	1.264e+07	1.12734e+06	1.40581e+06	1.31713e+06	328241	309767	250299	820677	745452	644058	968367	821104	1.53883e+06	205785	267818	295848	359350	312804	375885	532937	792869	658130	2.13918e+06	3.1015e+06	2.97666e+06	547793	674134	588868	577514	669761	652662	646858	552833	592741
524	Aristolochic acid	95262.1	114245	127959	253121	266504	287591	397464	297604	344449	148630	95199.7	155383	272254	180401	228153	251152	284911	333671	186954	219993	209070	166666	204792	182186	164832	181393	189293	353825	288345	308402	313130	295044	262940	299439	213752	345386	270963	302315	289463
525	gamma-mangostin	39878.5	35439.5	27153.9	54643.3	45713.8	32896.5	53219.3	53130.1	41290.1	43805.8	38978.4	34840.7	57501.4	35733.9	45648.5	48364.4	27296.5	39166.4	40308.1	32191.2	35864.1	58917.7	56077.6	57593.7	70012.8	58792.4	49140.2	64223.3	48261.9	51772.2	48867.2	48867.2	48867.2	48867.2	48867.2	48867.2	48867.2	48867.2	48867.2
526	L-Theanine	3.61022e+06	2.75501e+06	3.81872e+06	4.1485e+06	3.57184e+06	2.28308e+06	3.82104e+06	3.89421e+06	4.26095e+06	3.43335e+06	3.42171e+06	3.77733e+06	4.82756e+06	4.15529e+06	4.28528e+06	3.67887e+06	5.42223e+06	4.26365e+06	1.63563e+06	1.78045e+06	940477	3.74774e+06	3.67049e+06	4.0833e+06	3.21583e+06	3.75526e+06	3.51256e+06	3.76702e+06	3.00191e+06	3.83202e+06	4.10769e+06	3.77471e+06	3.49956e+06	3.75715e+06	3.71672e+06	3.97287e+06	3.93929e+06	3.35363e+06	4.18374e+06
527	L-Alanyl-L-phenylalanine	64152.8	105510	118171	93304.3	73894.5	234892	53834.5	86220.2	68692.6	69125.5	57111.4	66587.1	73912.7	84737.3	99591.5	132899	216000	157127	367818	379781	338413	79062.5	80935.6	91582.2	81525.8	92765.2	90775.7	111495	80083.9	95645.7	96495	86443.5	88834.8	102977	94230.8	90885.7	90787.5	85232.4	100256
528	Esculetin	1.50014e+07	1.22441e+07	1.30813e+07	1.26615e+07	1.30034e+07	1.09753e+07	1.44173e+07	1.43569e+07	1.42011e+07	1.50017e+07	1.51688e+07	1.57631e+07	1.38559e+07	1.34025e+07	1.41933e+07	1.37726e+07	1.21671e+07	1.32222e+07	2.07201e+07	1.7357e+07	1.96867e+07	1.31635e+07	1.23064e+07	1.44914e+07	1.02569e+07	9.68452e+06	9.86133e+06	9.83043e+06	1.12996e+07	1.06884e+07	1.30829e+07	1.33976e+07	1.35037e+07	1.33468e+07	1.31778e+07	1.33527e+07	1.30478e+07	1.38676e+07	1.29525e+07
529	O-Acetyl-L-carnitine	1.00983e+06	757866	909771	703181	692887	955994	646989	742061	616935	912368	758451	838530	605895	709361	665702	412040	525662	578532	1.46239e+06	1.28207e+06	1.30754e+06	629771	693354	785439	754968	663184	602735	408648	436198	389912	658669	591498	633038	575989	642181	641647	608301	706562	548476
530	Harmaline	794420	1.16872e+06	854087	513098	429025	254968	1.02008e+06	881620	739808	606630	687220	767959	785155	437434	628273	591637	651083	627872	1.07815e+06	901092	570438	424110	623644	762343	867985	846908	879359	637938	1.03349e+06	709862	567754	522047	524276	507855	630076	443866	508537	595181	537633
531	Gossypol	4.50624e+07	3.85042e+07	3.56658e+07	5.87507e+07	5.47072e+07	5.43201e+07	4.98453e+07	4.99948e+07	5.30073e+07	3.50266e+07	3.92419e+07	3.35492e+07	4.53795e+07	4.37135e+07	4.30504e+07	5.5444e+07	5.47112e+07	4.96074e+07	1.46871e+06	1.35023e+06	1.0755e+06	3.07629e+07	2.80108e+07	2.13041e+07	2.38313e+07	2.54874e+07	2.40981e+07	3.06476e+07	3.35691e+07	3.43691e+07	2.76453e+07	2.36118e+07	2.54944e+07	2.73626e+07	2.70946e+07	2.54862e+07	2.50365e+07	2.61916e+07	2.58381e+07
532	Ingenol	48774.4	69542.4	62175.8	17636.1	32347.7	31479.2	73584.5	51123.3	66554.2	52952.3	53454.1	54300.6	35334.3	57774.3	61948.5	63548.8	66587	78854.4	11700.6	13194.4	13134.2	48846.9	27178.1	50994.6	63743.3	36690.2	38901.9	28352.2	32163.3	41111.8	41298.6	27438.8	40088	29177	40038.8	20029.7	29045	45997.3	36210.9
533	Aconitine	2.91655e+06	3.87136e+06	5.66558e+06	8.05672e+06	8.15617e+06	1.03845e+07	5.61886e+06	6.48198e+06	6.08549e+06	4.59901e+06	4.45155e+06	5.85221e+06	9.3099e+06	9.0037e+06	7.13031e+06	1.00683e+07	1.07945e+07	1.30475e+07	51871.7	87819.6	97410.9	1.09804e+07	7.53516e+06	1.13981e+07	9.45045e+06	8.08437e+06	7.94651e+06	1.3346e+07	1.00688e+07	1.42964e+07	5.37913e+06	4.74028e+06	5.22383e+06	5.35609e+06	5.08168e+06	5.4728e+06	4.99079e+06	4.80513e+06	5.41264e+06
534	Desoxyrhaponticin	4.62248e+07	6.26169e+07	6.1254e+07	4.46274e+07	4.24475e+07	4.55286e+07	5.7382e+07	5.39648e+07	5.05212e+07	4.05931e+07	4.57464e+07	3.87248e+07	6.17739e+07	5.00509e+07	5.28203e+07	7.09744e+07	8.03139e+07	7.59022e+07	7.10565e+07	7.09377e+07	7.03624e+07	3.78052e+07	3.50233e+07	4.29947e+07	4.31951e+07	4.44183e+07	4.94926e+07	4.02602e+07	4.5348e+07	3.98114e+07	3.51073e+07	4.06837e+07	3.57857e+07	3.89313e+07	3.69642e+07	3.47047e+07	4.03709e+07	3.72427e+07	3.66957e+07
535	Kaempferol-3-O-robinoside-7-O-rhamnoside (Robinin)	418608	436368	406453	3.99362e+06	4.60583e+06	4.09236e+06	270286	320601	335205	397799	356208	467993	474719	303826	306064	424013	269547	262666	43815.2	28905.1	30149.7	335035	356788	476337	356844	318680	255248	344463	562023	473723	640143	500750	501580	576997	596059	702653	414335	711763	484249
536	Dehydrocorydaline	51299.2	67840.1	39395.7	60542.3	66444	63515.5	53722	75455.7	100601	102996	72759.9	78993.3	55127.8	81964.7	73343.8	103544	75530.7	103281	46428.7	79244.5	111033	78289.8	138937	117338	65283	60521.7	97756.9	192831	141263	109053	42709.1	61765.1	45161.9	59852.9	49455.6	54762.9	40244.2	59656.5	49557.6
537	3-hydroxybutyric acid	623642	589973	661520	436744	425100	641144	461217	531996	509723	464193	517099	405366	522850	566646	520549	520456	671109	642366	1.13461e+06	1.03967e+06	974147	343038	386176	494350	477609	497951	512903	263515	270320	347611	729169	608373	625772	560186	679466	539319	735645	639466	634535
538	Arecoline hydrobromide	86947.1	63909.7	88897.4	97162.4	90227.8	73600.3	116013	68221.7	77119.7	89941.3	103187	80729.7	98906.8	59608.6	73582.9	58612.1	63365.9	92379.1	199749	193362	141790	88876.2	56031.4	70788.3	54876.5	65778.7	108195	77238.4	68234.7	65462	56476.8	103148	82877.3	102087	121321	66084.4	83602	81603	80008.1
539	Sparteine sulfate	1.00985e+06	833319	1.04389e+06	703416	581676	956837	970370	977660	957742	1.09801e+06	918574	988261	1.53285e+06	1.396e+06	1.37397e+06	1.20467e+06	871741	1.07189e+06	1.2067e+06	1.58803e+06	1.56627e+06	1.09697e+06	798347	1.03119e+06	886155	984303	900463	1.14775e+06	1.50763e+06	1.29403e+06	1.03493e+06	1.11455e+06	1.03463e+06	1.06124e+06	1.06988e+06	1.1852e+06	1.01156e+06	1.00885e+06	1.11405e+06
540	Astringin	1.05581e+06	1.12582e+06	1.06895e+06	611455	555193	583685	716603	719541	692855	707320	605593	666333	659875	675835	782079	650431	899446	615212	1.13079e+06	1.02005e+06	1.28135e+06	622529	569100	664739	616420	465726	472802	289584	330334	341972	702240	648529	720671	728985	669894	667390	794957	642252	678067
541	Amygdalin	1.19701e+06	1.2879e+06	918623	675302	686122	956413	666442	736711	608021	1.40037e+06	1.14579e+06	1.23313e+06	1.19945e+06	1.08727e+06	1.21896e+06	1.28373e+06	1.01332e+06	973133	865899	992637	658182	1.02789e+06	983460	901168	714559	789287	750682	710930	1.11665e+06	704401	716634	687631	717769	488676	652717	780049	628286	650814	713572
542	Astilbin	362398	463694	285699	387495	506118	364132	398594	540876	369674	421736	459632	404936	422809	224402	402091	497180	284559	373968	98672.2	159130	178462	419387	373537	443817	415619	366204	248491	211894	453805	356720	448472	376599	419232	420734	399403	418834	421432	382023	440868
543	Shanzhiside	53617.5	49837.9	48734.3	73097.4	51830.7	39100.2	42998.7	41366.4	35066.5	57429.8	51046.2	50735	45987	49837.1	48680.7	58234.1	43678.3	33438.1	132731	110624	103657	56975.7	63830.4	57120	42127.9	55704.6	39567.8	68409.8	48786.9	56969.4	44080.7	48287.5	50730.2	47288.7	45507.5	48944.8	44748.6	51732.3	44335.1
544	8-Methoxypsoralen	3.72091e+07	2.72446e+07	2.69887e+07	3.56878e+07	3.09171e+07	2.89455e+07	2.68641e+07	2.72136e+07	2.92508e+07	2.74877e+07	3.20052e+07	2.80055e+07	3.16774e+07	3.02676e+07	2.82748e+07	2.06458e+07	2.00119e+07	2.30289e+07	7.80319e+07	7.69112e+07	7.75788e+07	2.25471e+07	1.90866e+07	2.78949e+07	2.18609e+07	2.24885e+07	2.07104e+07	2.04384e+07	2.5229e+07	2.29669e+07	1.78449e+07	1.88401e+07	1.87277e+07	1.78514e+07	1.80604e+07	1.7937e+07	1.88647e+07	1.8574e+07	1.79927e+07
545	Luteolin 7-glucuronide	1.32437e+06	1.07028e+06	1.29516e+06	1.28075e+06	1.17152e+06	1.03787e+06	1.23496e+06	1.08927e+06	1.21488e+06	1.12813e+06	996413	1.09796e+06	904846	1.15301e+06	1.05887e+06	1.16506e+06	1.16049e+06	984198	402143	491096	680016	963641	1.06279e+06	1.22497e+06	988760	856097	882146	1.20691e+06	925666	904950	829014	1.12123e+06	929229	872365	928770	776259	1.07528e+06	872236	1.00618e+06
546	Apigenin 7-O-glucuronide	3.54958e+06	3.79554e+06	3.57375e+06	2.94153e+06	3.62631e+06	3.08577e+06	3.00215e+06	3.05095e+06	3.66881e+06	2.80186e+06	2.40929e+06	3.22579e+06	3.10276e+06	2.79194e+06	2.40228e+06	3.04012e+06	3.77684e+06	3.56672e+06	2.58581e+06	2.63417e+06	2.10239e+06	2.70406e+06	3.36169e+06	2.39471e+06	2.54691e+06	2.46577e+06	2.30521e+06	1.78262e+06	1.65503e+06	1.88823e+06	3.61586e+06	3.18727e+06	3.38436e+06	3.40011e+06	3.40164e+06	3.39354e+06	3.41454e+06	3.16749e+06	3.617e+06
547	Oxyresveratrol	3.979e+07	5.51556e+07	4.71086e+07	5.82385e+07	5.96043e+07	4.58698e+07	6.38349e+07	6.58573e+07	6.56268e+07	4.74761e+07	4.89767e+07	4.87269e+07	5.10689e+07	5.09532e+07	4.77683e+07	5.51972e+07	4.64116e+07	6.88737e+07	2.30165e+06	4.82201e+06	3.30741e+06	3.87403e+07	5.12723e+07	4.02112e+07	3.62903e+07	4.31453e+07	3.73806e+07	7.80328e+07	6.0252e+07	6.09674e+07	5.56246e+07	4.31818e+07	5.843e+07	5.46714e+07	5.07398e+07	5.41176e+07	4.83979e+07	5.13671e+07	5.32105e+07
548	Farnesyl Acetate	941973	1.58616e+06	1.63984e+06	1.76538e+06	1.98289e+06	1.58089e+06	2.30765e+06	2.80148e+06	2.1501e+06	2.18209e+06	2.32324e+06	1.98031e+06	2.63508e+06	2.85622e+06	2.74253e+06	1.20533e+06	951017	1.3133e+06	1.6569e+06	2.62864e+06	2.8974e+06	3.18842e+06	3.88888e+06	4.66319e+06	4.34564e+06	6.62795e+06	6.21081e+06	4.51889e+06	4.7369e+06	4.39978e+06	2.69928e+06	2.78107e+06	2.75822e+06	2.70947e+06	2.72731e+06	2.76185e+06	2.77851e+06	2.61528e+06	2.83202e+06
549	4',7-Di-O-methylnaringenin	1.09117e+06	1.39954e+06	1.67436e+06	1.95174e+06	1.85779e+06	2.94148e+06	2.43335e+06	3.03997e+06	3.0544e+06	1.05737e+06	968954	991973	4.77357e+06	4.77627e+06	4.78687e+06	3.88779e+06	4.71714e+06	3.82237e+06	757313	740629	749464	1.16506e+06	1.64906e+06	1.40613e+06	1.81181e+06	2.74384e+06	2.60426e+06	2.56795e+06	1.50173e+06	1.85686e+06	1.88798e+06	1.78671e+06	1.92324e+06	1.75908e+06	1.92798e+06	1.97877e+06	1.79823e+06	1.92351e+06	1.76088e+06
550	Tetrahydropalmatine	1.24091e+06	1.50698e+06	1.32423e+06	1.13186e+06	949490	696184	1.28044e+06	1.78181e+06	1.56809e+06	1.37879e+06	1.27291e+06	1.06976e+06	927712	806294	873143	1.45675e+06	1.25075e+06	1.18996e+06	528633	721906	378167	1.0858e+06	1.033e+06	1.05353e+06	937487	932927	738358	825731	929055	938308	1.18137e+06	831615	996088	978781	1.08423e+06	905222	905456	1.1257e+06	967449
551	Persicoside	3.38265e+07	1.624e+07	1.03333e+07	2.09791e+07	1.15139e+07	4.71911e+06	1.42697e+07	7.5439e+06	5.10302e+06	3.27165e+07	1.26815e+07	1.23335e+07	2.38106e+07	1.58056e+07	1.47376e+07	1.33313e+07	1.99251e+07	1.03761e+07	1.53509e+07	5.98589e+06	7.31981e+06	7.77913e+06	1.09496e+07	1.16646e+07	1.31154e+07	1.3345e+07	8.85676e+06	2.90351e+07	1.54974e+07	1.35022e+07	1.43027e+07	7.49247e+06	1.01483e+07	9.20185e+06	1.09475e+07	1.00113e+07	1.08563e+07	1.01578e+07	9.84977e+06
552	S-(-)-Carbidopa	1883.66	1651.45	3215.56	41082.6	29109.3	10670.9	35015.4	44364.9	40430.4	508.101	1453.76	2957.52	18423.7	14161.9	20425.6	183775	100345	176652	642.981	181.556	631.981	673.794	1904.31	2342.62	5176.79	3116.92	2797.74	3126.75	6567.41	5431.17	17029.8	15836.3	16854.1	17705.8	15205.1	16988.6	16234.9	17297.1	16270.4
553	Fraxinellone	1.30457e+07	1.34405e+07	1.40292e+07	4.10993e+07	4.20204e+07	5.06113e+07	3.07567e+07	2.51233e+07	2.82443e+07	1.56025e+07	1.70016e+07	1.55388e+07	2.35572e+07	2.86906e+07	2.22239e+07	2.68397e+07	1.92597e+07	2.07166e+07	2.10674e+06	2.72787e+06	2.07266e+06	2.3169e+07	2.62107e+07	2.85184e+07	3.90748e+07	3.15958e+07	3.33605e+07	6.24857e+07	8.0104e+07	7.64039e+07	1.64189e+07	1.62251e+07	1.74756e+07	1.61286e+07	1.6546e+07	1.61907e+07	1.82359e+07	1.61243e+07	1.59505e+07
554	Euphorbiasteroid	533751	369775	403346	427667	744763	53014.2	330032	402782	512080	507245	419350	295724	267108	344041	385916	321896	349962	310914	40115.3	11172.8	8175.46	321662	280248	234283	97646.3	172106	218096	172307	222132	198452	154273	145882	164340	133320	181124	160848	148829	151603	147909
555	Isoanhydroicaritin	5181.87	14363.1	15469.7	8401.61	13214.1	6915.93	3754.07	5066.76	4284.71	17171.3	18628.5	16626.7	16363.4	20644.8	12672.6	3537.93	4021.86	16000.6	153528	158045	169556	22525.2	38065.8	36709.6	20741.4	27035.9	30239.1	10509.3	19859.1	14964.8	26927.4	22229.1	23778.4	21435.2	26196.9	26478.7	28609	28196.4	17316.5
556	Bavachalcone	3.37701e+06	2.87199e+06	2.98249e+06	3.84071e+06	3.64709e+06	3.11586e+06	4.42041e+06	4.09312e+06	4.05908e+06	4.86804e+06	4.35331e+06	5.0644e+06	3.90073e+06	3.56692e+06	3.58746e+06	2.71892e+06	2.94479e+06	2.99619e+06	1.20121e+07	1.52528e+07	1.4806e+07	6.89681e+06	6.68379e+06	6.55329e+06	3.79998e+06	3.51853e+06	4.13685e+06	5.67799e+06	6.58311e+06	6.22114e+06	3.22802e+06	3.46613e+06	3.31842e+06	3.80503e+06	3.2509e+06	3.12901e+06	3.49967e+06	3.51264e+06	3.2832e+06
557	5-Hydroxy-1-tetralone	3.36438e+07	3.09916e+07	2.75387e+07	3.15835e+07	2.94744e+07	4.04288e+06	2.91994e+07	3.3135e+07	2.99729e+07	3.82032e+07	4.74783e+07	3.57567e+07	4.33523e+07	4.36988e+07	4.23034e+07	2.88663e+07	3.56961e+07	2.62695e+07	3.74933e+06	3.93519e+06	2.57554e+06	5.25161e+07	3.28552e+07	3.29802e+07	3.21224e+07	2.51333e+07	3.13093e+07	3.56104e+07	3.1214e+07	3.02877e+07	2.39606e+07	2.62304e+07	2.55098e+07	2.63826e+07	2.46191e+07	2.63137e+07	2.474e+07	2.54619e+07	2.51473e+07
558	Crocetin	341973	331013	163564	341599	278320	227010	132809	260183	271772	268178	412410	359816	247256	224926	68037.3	182160	187672	98723.9	255120	417747	264894	276902	221568	320019	364909	216245	189266	157666	242520	164599	184964	303137	205443	319730	206201	170484	199492	259685	277921
559	Geniposidic acid	1.63657e+06	1.62614e+06	1.4033e+06	1.5866e+06	1.7503e+06	1.36244e+06	1.56137e+06	2.05388e+06	2.02192e+06	1.74978e+06	1.92525e+06	1.50614e+06	1.62564e+06	1.74066e+06	1.64283e+06	1.54922e+06	2.02054e+06	1.70828e+06	526535	539360	500546	1.32103e+06	1.30144e+06	1.50124e+06	1.30754e+06	1.1616e+06	1.48803e+06	1.26704e+06	1.57201e+06	1.44322e+06	1.16065e+06	1.10936e+06	1.32054e+06	1.14688e+06	1.16034e+06	1.27093e+06	1.13133e+06	1.06417e+06	1.28988e+06
560	Scutellarin	245152	285656	338664	208050	347927	414386	250338	259516	222322	335530	325015	236891	158447	321965	308722	275524	270541	363061	211504	108972	222536	339137	240602	315135	222514	217763	160665	441053	398482	253016	249625	348858	293557	288245	250129	363540	208716	319907	321151
561	Leucoside	195395	162542	186191	260965	329079	482909	137722	116711	117671	172071	153775	159707	114175	105957	91492.4	153590	75441.7	114234	17138.3	3720.56	16365.4	73020.2	85611.2	85371.5	153163	108580	89432	139410	169256	142500	92921.1	59857.4	76957.5	77760.5	100710	78609.3	90488.5	59549	81295.6
562	Feretoside	364063	262545	297670	138374	151004	207272	274450	273726	272562	362330	295646	311526	188273	219257	228687	173429	153318	182358	167293	168112	155225	284241	267877	268504	288014	341914	307168	295145	250066	286114	271059	236232	254499	255703	241195	239093	261153	270750	239215
563	Protostemonine	1.63964e+06	545069	374027	716298	858428	621043	362672	478996	525535	825783	806544	663939	695739	666582	601450	341209	585684	249155	1.23775e+06	1.6522e+06	1.18407e+06	665824	531769	414800	429823	331333	481155	694226	497855	444326	305822	416844	340681	205586	398129	359153	260384	402724	320360
564	Picroside I	1.54218e+06	1.43364e+06	1.35577e+06	1.32951e+06	1.29578e+06	818977	917295	1.07791e+06	986123	1.33089e+06	1.25818e+06	1.08038e+06	1.37499e+06	1.47119e+06	1.48619e+06	1.3732e+06	1.37153e+06	1.08126e+06	45035.9	70918.4	53446.6	1.03126e+06	1.34787e+06	1.1535e+06	1.06561e+06	886155	847712	719390	1.21713e+06	706800	1.07584e+06	1.25136e+06	1.33067e+06	1.08704e+06	1.18328e+06	1.10329e+06	1.15355e+06	1.2867e+06	1.15223e+06
565	Neoandrographolide	6.52178e+06	4.66024e+06	5.20422e+06	4.38024e+06	4.7792e+06	4.78003e+06	3.27629e+06	3.19812e+06	3.83414e+06	4.60039e+06	5.42295e+06	4.53647e+06	3.97622e+06	3.89315e+06	4.54166e+06	2.94689e+06	3.4974e+06	2.99841e+06	70477	70459.8	80729.3	3.37242e+06	3.31458e+06	3.6745e+06	3.51181e+06	3.31254e+06	2.57273e+06	2.19195e+06	3.44086e+06	2.02625e+06	1.79214e+06	1.97591e+06	1.90553e+06	1.91194e+06	1.95357e+06	1.82117e+06	1.83806e+06	1.94577e+06	1.89691e+06
566	Polydatin	23392.4	6897.99	5075.66	33235.1	27978.9	49989.7	1.6195e+06	1.9064e+06	2.05333e+06	14796.1	7189.55	8561.76	274741	270001	181300	1.52754e+06	836842	1.3147e+06	11225.4	8322.93	488.03	13494.8	6288.67	13665.9	319487	344293	391506	2.07181e+06	2.17131e+06	2.12562e+06	577179	517762	537506	491360	561444	717736	436841	497251	607173
567	Dihydromyricetin	2.59124e+06	2.25096e+06	2.96947e+06	8.7819e+06	9.24958e+06	8.09305e+06	1.47659e+07	1.81566e+07	1.8928e+07	2.97512e+06	3.29555e+06	3.55291e+06	1.17312e+07	9.22136e+06	1.0448e+07	1.32941e+07	1.30664e+07	1.70046e+07	283346	329613	60515.5	6.94517e+06	7.36204e+06	6.89255e+06	1.51488e+07	1.61342e+07	1.58501e+07	1.56837e+07	1.67564e+07	1.69442e+07	1.44003e+07	1.44401e+07	1.44292e+07	1.44045e+07	1.44357e+07	1.44153e+07	1.44273e+07	1.43377e+07	1.4498e+07
568	Oxysophocarpine	965125	843089	710081	1.11085e+06	769544	790486	1.60577e+06	1.21809e+06	1.09183e+06	1.46098e+06	1.17132e+06	960068	1.62383e+06	1.09958e+06	1.08024e+06	890394	1.48407e+06	1.00669e+06	1.50683e+06	1.47293e+06	1.50549e+06	1.44588e+06	1.3001e+06	1.55475e+06	816163	741809	587120	1.18145e+06	964239	965577	554974	576326	565487	567195	562536	577819	593353	517154	591548
569	Harringtonine	256557	162550	233374	93037	98998.8	163789	498209	576141	544817	192212	140573	154412	310752	398596	372313	446313	808441	415514	2941.28	15090.6	17779.2	145467	133247	144135	291724	291728	256240	233869	209202	297129	259173	313958	272624	313774	325280	233497	282333	303839	289462
570	Amoxicillin	1.12916e+06	1.15558e+06	1.35071e+06	1.20017e+06	1.22519e+06	1.30549e+06	855629	785556	809037	1.13093e+06	1.19023e+06	1.2304e+06	932672	927581	824285	869893	952454	747280	997693	1.12253e+06	931760	981220	883623	819135	553220	459415	491005	831416	598508	642072	624099	772426	694719	684565	752693	673080	710411	720073	660267
571	Alisol B 23-acetate	135606	88363.7	139615	409376	359726	40287.8	90205	77644.9	50073	142774	114503	122416	55813.6	92441.3	82020.7	64074.3	35050	43343.3	7581.32	14885.3	12566.4	90084.4	81921.2	70502.9	61956.7	73779	54635.1	129134	151050	97080.8	40209.7	37789.2	43655.7	39255.8	40991.5	39669.6	41089.2	37039.8	42371.2
572	Alisol C 23-acetate	305040	306424	462257	592525	748034	837667	1.01174e+06	880295	842955	513364	468036	575983	921203	1.10489e+06	887986	999636	664854	809316	86896.4	106440	116717	554369	835825	789891	1.29081e+06	1.34983e+06	1.35075e+06	1.65857e+06	1.5483e+06	1.68944e+06	574595	703335	692487	689297	646890	677733	645802	644216	656771
573	Apiin	993473	814954	696692	971380	953254	1.04464e+06	499291	610229	651006	962471	972324	597829	721602	833983	1.07853e+06	840761	935153	568040	1.69563e+06	867530	1.65661e+06	880445	612224	764570	438504	606889	595695	543524	474080	686470	491691	758821	619401	667582	494831	616656	602010	628052	624420
574	N-(2-Acetamido)-2-Iminodiacetic acid	512336	540445	555482	547284	729230	553015	676864	605915	482651	847586	642130	708879	793778	642534	662522	519647	638793	575866	1.31808e+06	1.61254e+06	1.34453e+06	1.06477e+06	968861	985823	501205	589061	505026	793346	778402	619794	641429	759275	599158	562168	716601	631212	597242	611486	774103
575	Byakangelicol	207323	196287	278775	335699	325914	328276	3.06573e+06	3.09192e+06	3.60796e+06	251379	76857.3	218588	969323	873249	775518	2.4271e+06	6.23207e+06	4.35054e+06	147928	143351	129553	234440	310757	383034	335952	557015	559914	976447	972577	1.44205e+06	785348	706059	851285	747130	808920	706017	786069	698580	851526
576	Ligustroflavone	216310	124075	244695	339028	226466	350188	224607	247960	300281	333169	314387	241463	279871	289944	250473	228530	309565	238054	147234	110473	136833	187678	198908	228683	151769	170169	122027	161940	166856	120014	176264	238892	189947	208868	214950	195358	157674	234302	211036
577	cis-4-Hydroxy-D-proline	1.6241e+06	1.28645e+06	1.40863e+06	899765	801228	701618	1.01013e+06	840043	894066	1.22734e+06	1.59645e+06	1.57479e+06	989487	901820	692496	1.04035e+06	889896	681711	1.32441e+07	1.39168e+07	1.08704e+07	1.27185e+06	1.17262e+06	1.17882e+06	1.25889e+06	1.02279e+06	1.19716e+06	1.07865e+06	900319	1.07407e+06	3.22155e+06	2.89096e+06	3.2017e+06	2.80188e+06	3.11101e+06	3.11443e+06	2.60212e+06	3.39424e+06	3.08216e+06
578	Lonicerin	7.43327e+07	5.40475e+07	6.00238e+07	5.82181e+07	6.49357e+07	6.08803e+07	5.68202e+07	7.03114e+07	6.34134e+07	5.92389e+07	6.12418e+07	5.80186e+07	7.27227e+07	5.9763e+07	7.41324e+07	6.60216e+07	6.32048e+07	7.02145e+07	7.78829e+07	6.74818e+07	7.4485e+07	6.30547e+07	5.50046e+07	6.42186e+07	5.65125e+07	4.93204e+07	5.33353e+07	5.4513e+07	6.23677e+07	5.9536e+07	7.27146e+07	7.27338e+07	7.8396e+07	7.10004e+07	7.67745e+07	7.38265e+07	6.83609e+07	7.86073e+07	7.30612e+07
579	7-Methoxy-4-methylcoumarin	3.92191e+06	3.85599e+06	3.6385e+06	3.12185e+06	2.87566e+06	1.91461e+06	5.06913e+06	4.75404e+06	3.63596e+06	2.61931e+06	2.9352e+06	2.70065e+06	3.54195e+06	4.61974e+06	3.16117e+06	3.2606e+06	2.61122e+06	3.01547e+06	946436	2.03172e+06	1.03089e+06	3.42078e+06	3.62697e+06	4.50112e+06	3.91041e+06	4.81444e+06	4.51199e+06	9.4356e+06	1.02707e+07	8.31907e+06	3.96076e+06	3.61928e+06	3.78146e+06	3.80135e+06	3.76571e+06	3.80454e+06	3.78205e+06	3.9806e+06	3.6076e+06
580	Dexchlorpheniramine	508383	683508	695459	2.71225e+06	2.59008e+06	2.34013e+06	1.55281e+06	1.33543e+06	1.60991e+06	670414	868132	717508	2.01638e+06	1.74065e+06	1.79914e+06	1.35468e+06	1.09982e+06	1.37236e+06	272963	278858	324705	1.45031e+06	2.09225e+06	1.61801e+06	2.27864e+06	2.63589e+06	2.63638e+06	3.54763e+06	3.81969e+06	3.85729e+06	1.14013e+06	1.36714e+06	1.31984e+06	1.29897e+06	1.21982e+06	1.3823e+06	1.30282e+06	1.27078e+06	1.20239e+06
581	Bruceine A	7521.38	22399	19139.4	20218.8	33917.9	30174.7	38785	29835.6	38217.4	39181.9	33820	48976.3	34652.8	36804.5	29563.1	26209.2	36396.4	52490.8	9694.16	4635.31	4972.86	40297.5	56599.1	34359.9	36175.7	27990.1	43197.1	17041.2	25715.6	28992.5	38491.6	32467.2	32157.3	24964.8	39341.4	27976.9	35579.2	36547.6	31146.2
582	Demethyleneberberine	42151.2	63062.2	59630.8	21985.1	41884.3	27427	64059	41881.1	48176.6	100796	82616.2	60309.6	93064.7	93762.8	74727.3	22811.8	74318.5	38813.5	44131.3	47168.5	142284	82883.3	87709.7	10973.2	60110.7	39250.2	32859.9	102850	43760.8	55541.6	62292.7	54736	61176.7	55996.6	59809.7	58387.7	67888.5	62176.5	50163.9
583	Aristolone	1.23482e+07	1.11531e+07	1.30801e+07	1.57077e+07	1.71268e+07	1.78004e+07	4.15031e+06	3.0188e+06	3.58431e+06	8.53241e+06	8.02744e+06	7.85251e+06	5.68604e+06	6.71523e+06	5.70475e+06	4.69358e+06	4.10135e+06	3.94149e+06	3.72323e+07	3.31001e+07	2.61326e+07	5.90508e+06	1.03466e+07	1.16725e+07	5.74166e+06	6.94163e+06	5.97154e+06	4.94588e+06	5.14172e+06	4.51913e+06	6.4135e+06	6.01955e+06	6.75101e+06	5.92897e+06	6.5916e+06	6.11777e+06	6.13593e+06	6.84088e+06	5.97622e+06
584	Crebanine	70719.5	177688	155524	216326	184964	141121	132762	133203	180089	96022.3	147314	181985	94517.3	160497	145340	171615	156450	123250	572779	288343	555376	185585	139235	143481	146208	64132	117885	45465	76939.2	137692	244662	131534	199582	149018	162639	101969	216854	141791	250593
585	Bisdemethoxycurcumin	156577	207212	224238	126966	133662	108003	157860	150876	133549	232985	366778	250193	100804	130559	143291	98211.1	117183	98965	1.87804e+06	2.0602e+06	1.46907e+06	498663	767628	824793	394266	344533	401490	146979	309952	167615	432127	536866	478233	479431	526252	469328	491662	498396	457724
586	N-alpha-Acetyl-L-glutamine	1.94835e+06	1.99994e+06	1.72969e+06	2.03325e+06	2.06636e+06	1.9104e+06	1.74709e+06	1.66583e+06	1.52761e+06	1.68152e+06	2.21829e+06	2.20419e+06	2.63385e+06	2.16171e+06	2.33499e+06	2.33683e+06	2.1375e+06	2.04499e+06	3.83015e+06	3.78691e+06	3.30756e+06	2.41184e+06	2.05e+06	2.08933e+06	1.88356e+06	1.47774e+06	1.80377e+06	1.69365e+06	1.43641e+06	1.44151e+06	2.11697e+06	2.25243e+06	2.07162e+06	2.11056e+06	2.1212e+06	2.35293e+06	1.95319e+06	2.1425e+06	2.23741e+06
587	Isomangiferin	1.41696e+07	1.7216e+07	1.93987e+07	1.30276e+07	9.39754e+06	1.06664e+07	1.20585e+07	9.18761e+06	1.056e+07	1.71932e+07	1.35337e+07	1.58516e+07	8.06036e+06	8.89825e+06	7.85216e+06	1.29021e+07	1.17635e+07	1.1474e+07	2.37201e+07	2.11172e+07	2.45024e+07	9.26036e+06	1.29027e+07	1.28165e+07	4.53543e+06	6.29709e+06	6.97649e+06	1.0461e+07	7.37577e+06	8.65818e+06	1.1117e+07	1.11185e+07	1.04157e+07	1.09693e+07	1.17567e+07	1.09627e+07	1.11746e+07	1.02088e+07	1.14972e+07
588	Leonurine	189715	130584	145040	3.76336e+06	3.29664e+06	1.06948e+06	547596	657235	538328	140533	130008	126702	457356	384044	357026	359874	423801	422183	42003.5	66332.1	69274.2	163822	204587	239419	538189	675600	625927	447322	567730	465233	658534	674652	695529	733770	672233	698140	674604	728453	631570
589	Oxipurinol	6.74196e+06	8.02423e+06	6.65833e+06	9.7721e+06	9.34467e+06	9.60198e+06	1.13534e+07	1.17544e+07	1.16709e+07	9.35955e+06	8.84469e+06	9.58272e+06	1.15143e+07	1.03152e+07	1.16452e+07	1.18217e+07	9.74232e+06	1.28675e+07	303022	311602	297825	1.05508e+07	1.06283e+07	9.7925e+06	1.04586e+07	9.93408e+06	1.19154e+07	1.02062e+07	1.27935e+07	1.16909e+07	8.70977e+06	8.40681e+06	8.91861e+06	8.16149e+06	8.6016e+06	8.82096e+06	8.69326e+06	8.21847e+06	8.81391e+06
590	Geniposide	843757	689450	628360	1.43791e+06	1.18097e+06	1.40199e+06	918218	932760	1.01519e+06	667907	673554	743460	1.06993e+06	848765	920571	1.24477e+06	726934	789817	87488.5	82101.6	104682	677808	829747	792595	636029	717170	708322	601927	639211	833309	700284	885381	691037	773632	777911	764053	778936	804864	712961
591	Gardenoside	663641	641809	583703	596333	718934	569290	823086	958495	766593	788380	845245	735990	486855	603418	715791	522478	632110	740803	2.73415e+06	2.95574e+06	2.56119e+06	585060	619765	687324	572767	732172	648518	667532	741900	735625	699662	870132	674131	1.06472e+06	913032	680002	765353	813922	792932
592	3,5-Dicaffeoylquinic acid	4.36777e+07	6.50843e+07	6.29023e+07	5.35444e+07	5.03793e+07	4.87801e+07	4.8786e+07	4.17237e+07	5.87134e+07	5.12246e+07	4.85003e+07	5.44376e+07	6.1177e+07	5.4511e+07	6.19036e+07	4.8757e+07	5.51535e+07	5.00359e+07	210800	185777	216647	6.68482e+07	5.24014e+07	6.68121e+07	6.09284e+07	6.4614e+07	6.38384e+07	4.81965e+07	4.97263e+07	5.86578e+07	5.29737e+07	4.8968e+07	6.55073e+07	5.0223e+07	5.2882e+07	6.8648e+07	4.7135e+07	5.1808e+07	5.585e+07
593	Nonivamide	74969.3	168468	189724	211332	193987	177040	149614	149124	142264	257407	343599	306503	235960	215557	238066	79539.6	50537.9	54138.6	1.93635e+06	2.14015e+06	2.37455e+06	490949	827745	852029	463412	477309	520344	495642	829452	612494	382865	345583	366074	369159	359274	366698	364578	373777	356356
594	Ethyl 4-methoxycinnamate	278140	222815	364078	233864	309375	240696	233805	311075	287779	294885	325409	274898	316182	264476	233763	393076	350059	391833	357969	407002	386466	284197	255331	292687	258002	328329	246758	328224	317393	327577	252700	337900	425811	451811	275043	389085	302740	300415	369536
595	Farrerol	819469	1.02132e+06	1.18477e+06	983447	1.10592e+06	1.26437e+06	3.94944e+06	3.25654e+06	3.51228e+06	482572	684973	426183	1.31423e+06	1.43827e+06	1.29347e+06	3.43086e+06	5.35639e+06	4.13777e+06	610211	524385	650025	900985	906556	832290	1.07703e+06	1.75781e+06	1.59819e+06	2.5638e+06	2.68388e+06	2.92386e+06	1.62207e+06	1.69979e+06	1.67865e+06	1.75577e+06	1.5823e+06	1.4141e+06	1.7758e+06	1.75261e+06	1.63934e+06
596	Catalpol	822356	1.40775e+06	1.65409e+06	1.14158e+06	909459	31630	1.54188e+06	1.2178e+06	1.1122e+06	1.00347e+06	1.54927e+06	1.39538e+06	953343	856134	1.02488e+06	1.33558e+06	1.64043e+06	1.12675e+06	568172	665862	684155	1.47541e+06	1.50379e+06	1.51909e+06	934578	845454	959212	1.5026e+06	1.3254e+06	1.53155e+06	1.02237e+06	698927	773448	790735	805033	796545	815902	778612	891308
597	Sibiricaxanthone B	809822	681208	462084	1.69769e+06	1.79658e+06	1.67909e+06	661263	555105	671152	478014	608520	756917	804219	735866	783620	366541	233230	398061	49877.4	31857.6	21370.4	404321	319120	585167	269696	543951	331810	379604	475083	532944	418024	469338	359016	453098	329034	468481	426251	373914	464024
598	Pogostone	31953.3	38355.2	40448.6	31896.1	39052.9	56546.9	43904	31576.8	38183.2	48852.3	44922.2	47413.8	30124.4	35060	38146.2	41878.7	40058	32943	158936	184110	162405	53667.7	87089.3	100341	84849	95182.7	109418	95197.8	87660.9	103025	96194.2	89349.7	99829.2	88215.7	79360.4	96756.8	95332.8	90817.8	95125.6
599	Nardosinone	602759	596776	521887	931644	998290	962989	1.0236e+06	1.11169e+06	983675	599876	753510	674744	895199	924203	921738	984140	801632	820303	952305	1.2408e+06	1.15105e+06	820170	801018	716367	876209	924253	901188	1.14454e+06	1.20396e+06	1.25699e+06	887140	908567	805285	964589	928029	892015	872318	833046	937527
600	Kaempferol 3-O-galactoside (Trifolin)	4.85784e+07	3.55093e+07	3.30511e+07	9.32761e+07	5.02593e+07	4.3554e+07	3.90017e+07	4.82882e+07	2.56002e+07	5.9569e+07	3.63085e+07	5.20501e+07	3.85739e+07	5.46299e+07	1.06664e+07	4.63656e+07	4.10196e+07	8.90714e+07	9.96428e+07	6.1345e+07	7.59131e+07	3.50682e+07	4.28297e+07	3.56218e+07	3.54639e+07	2.98295e+07	2.49298e+07	4.89318e+07	9.08533e+07	4.41221e+07	4.87589e+07	3.9439e+07	4.99608e+07	5.75401e+07	3.00546e+07	4.49162e+07	5.49399e+07	5.75297e+07	3.43947e+07
601	Norisoboldine	6.01721e+06	5.95931e+06	6.08433e+06	4.41612e+06	5.84971e+06	6.01052e+06	9.48859e+06	1.91605e+07	1.66642e+07	4.8243e+06	4.40871e+06	4.71004e+06	3.32903e+06	3.01913e+06	2.74464e+06	6.41901e+06	2.52631e+06	8.0568e+06	2.23741e+07	1.90897e+07	2.07934e+07	3.27684e+06	3.57014e+06	5.77486e+06	4.87703e+06	4.53033e+06	3.76505e+06	9.18807e+06	7.66685e+06	9.99758e+06	9.21305e+06	7.50668e+06	8.79389e+06	7.74707e+06	8.59152e+06	9.26182e+06	7.49549e+06	1.09687e+07	6.67143e+06
602	Decursinol	1.34118e+07	1.71553e+07	1.59027e+07	1.31148e+08	1.0984e+08	1.2463e+08	1.34437e+07	1.03761e+07	1.00889e+07	1.35141e+07	1.24492e+07	1.38769e+07	1.14001e+07	1.2976e+07	1.24645e+07	1.01553e+07	6.1135e+06	7.21563e+06	8.02603e+06	6.56409e+06	8.52439e+06	9.91302e+06	1.15593e+07	1.23952e+07	9.71218e+06	1.03869e+07	1.03241e+07	1.20801e+07	1.42408e+07	1.19341e+07	1.62417e+07	1.77934e+07	1.58824e+07	1.75637e+07	1.7207e+07	1.74897e+07	1.66942e+07	1.5848e+07	1.75719e+07
603	Tetrahydropiperine	591267	657988	591803	307052	291389	545409	81089.8	87412.1	148594	320343	369662	496767	324348	412116	434130	235106	203893	290911	436206	466134	641233	399340	526918	396586	607307	646404	694111	367851	287944	432127	485908	485908	485908	485908	485908	485908	485908	485908	485908
604	Paeoniflorin	3074.56	8205.78	3927.42	146198	147318	192396	147973	150447	195230	11428	13396.4	17484.2	57075.1	52194.3	50342.8	84802.9	123939	128785	28859.1	24649.7	22270.4	14512	19839.2	8073.91	172881	226741	187585	151410	235555	151236	166680	182144	160857	175748	172296	174107	172910	172995	167457
605	Eurycomalactone	190736	299626	189171	119897	163441	149127	253023	180497	231968	219864	264023	145524	169959	180097	172874	196945	301191	306480	243111	157318	146966	150260	192624	126101	382875	336583	310691	169548	162877	202055	241248	250987	208340	257794	279324	220497	241768	191905	298427
606	Sinensetin	125064	238031	149254	137250	103461	172939	115196	128387	122290	139284	114679	167152	77142.1	159281	127220	116056	147853	157882	221740	242387	261341	138294	179400	103988	131749	158059	224704	121881	161322	159815	122091	136644	149011	143926	157612	125820	142082	160454	111374
607	Silibinin	382468	212574	288467	635143	615322	663632	568583	278799	265692	323287	328524	277920	401722	395708	400960	471531	173217	207811	137743	195876	192103	150201	147318	301782	240441	163762	211059	336758	744737	499684	138794	118017	123719	135678	112982	148315	110018	124080	139501
608	1H-imidazole-1-acetic acid	1.06278e+07	1.05575e+07	9.69721e+06	1.32535e+07	1.20216e+07	9.13949e+06	1.25512e+07	1.0734e+07	1.07256e+07	1.17513e+07	1.40798e+07	1.35079e+07	1.28791e+07	1.08391e+07	1.1182e+07	1.15706e+07	1.09684e+07	1.09862e+07	2.49686e+07	2.82821e+07	2.55207e+07	1.39924e+07	1.42885e+07	1.33975e+07	9.46061e+06	1.02735e+07	1.02638e+07	1.50515e+07	1.4751e+07	1.28717e+07	1.21573e+07	9.27919e+06	1.08339e+07	1.30679e+07	1.09699e+07	9.21262e+06	1.19948e+07	1.06925e+07	1.10747e+07
609	Quercetin 3-O-beta-D-Glucuronide	640554	594757	675976	396630	327861	583235	700912	521271	819646	705523	657669	942950	254062	399150	337053	430563	357191	454358	1.15999e+06	1.36953e+06	992726	649686	337798	458207	379296	439182	419165	588583	742611	478222	453579	360455	579033	482641	542516	534631	333969	662895	345123
610	(+)-(S)-Carvone	1.65633e+06	1.54644e+06	1.85387e+06	5.69142e+06	5.81772e+06	6.44557e+06	4.40498e+06	3.83797e+06	4.56959e+06	2.08806e+06	2.09548e+06	2.01595e+06	4.07241e+06	3.93753e+06	3.54786e+06	4.61723e+06	2.85279e+06	3.32161e+06	363230	530602	326159	3.92907e+06	4.20742e+06	3.62207e+06	5.83917e+06	5.07155e+06	4.72626e+06	1.07488e+07	1.31122e+07	1.12376e+07	2.48786e+06	2.58073e+06	2.4987e+06	2.50087e+06	2.56271e+06	2.48042e+06	2.66207e+06	2.44277e+06	2.51724e+06
611	Pedalitin	222368	156062	78824.6	293877	439254	340160	126826	210046	134984	186439	134291	130128	242682	349492	294617	187805	160060	197025	48892.6	51949.8	25485.6	144237	101508	87989.7	405717	387722	484057	176487	230673	242174	264399	247394	256020	256267	255709	256501	256098	244804	266937
612	Eupatilin	35057.3	47154.7	28404.9	18726.1	25990.3	43002.6	16050.3	22063.7	23160.1	19825.3	19666.7	28598.8	18882.9	26266.7	22270.7	20099.5	20590.3	27726.6	22960.5	24064.1	21254.5	24557.7	25355.5	23676.1	47212.5	52018.2	41306.8	19723.4	17687.8	21019.7	27810	23400.7	24286.3	26205.4	22057.5	23692	24321.6	22339.8	30417.7
613	Dehydroglaucine	106859	117050	89848.6	181237	164379	260654	156570	123667	91451.3	97603.5	135475	123410	183790	183256	179973	193076	131120	98261.7	446306	526564	467247	110390	105939	115291	89948.9	102332	70348	110730	140211	107061	131465	132769	131733	132881	130933	132614	132517	131538	132217
614	Pinosylvin	813820	806284	906274	715479	919414	860217	477026	585322	636506	679606	618996	579876	658236	586947	732387	734846	783917	675090	771655	766000	860264	724543	835681	623226	707588	936425	783446	735271	549208	797851	642674	683641	732928	627681	625558	776233	646224	685882	648101
615	Podocarpusflavone A	139319	153366	144132	142256	144840	200288	101449	117644	118876	104144	107808	119137	104095	135124	129947	152874	140063	156626	98393.6	116451	108657	113282	134257	96012.7	189681	212475	207471	164948	141215	156915	160234	121586	144617	142866	141526	130364	124538	160942	140182
616	1-Aminocyclopropanecarboxylic acid	1.08958e+06	995073	1.04461e+06	1.50031e+06	1.2884e+06	916699	1.27237e+06	1.43552e+06	805032	953218	1.18825e+06	1.0091e+06	1.27801e+06	1.19772e+06	919917	1.36396e+06	969290	1.31653e+06	2.54635e+06	3.54766e+06	2.31203e+06	1.52599e+06	1.13498e+06	1.2042e+06	1.44456e+06	992058	970775	1.50838e+06	1.1921e+06	843697	1.04579e+06	856615	1.31673e+06	941002	1.26123e+06	1.29956e+06	696754	1.18201e+06	1.04354e+06
617	Baicalin	199383	227911	196474	181440	172889	257308	253312	241827	225421	173875	172949	195981	189213	136729	139987	256821	179815	219911	101012	192284	202430	156411	203323	151423	155741	181144	188443	212112	198364	229866	204134	230999	204849	221099	215711	207601	205663	223247	215941
618	Butin	152317	163482	136076	151767	177837	139242	120551	129668	143696	135413	140424	129131	138325	210327	160299	131806	149114	178777	605020	758444	629107	125742	200695	157299	220731	240397	305959	172396	206535	150279	242455	242635	253103	227272	228217	257461	235352	246642	240967
619	Lycorine chloride	1.50668e+06	1.16701e+06	1.24096e+06	2.26484e+06	1.95403e+06	1.82098e+06	2.47387e+06	2.20175e+06	1.9792e+06	1.94205e+06	1.67859e+06	1.47954e+06	2.0804e+06	1.55982e+06	1.89011e+06	2.33101e+06	1.70762e+06	2.04488e+06	2.63313e+06	3.82529e+06	2.196e+06	2.24772e+06	1.80747e+06	1.68306e+06	1.97761e+06	1.64604e+06	1.54154e+06	3.70192e+06	3.9268e+06	2.66586e+06	1.6725e+06	1.87202e+06	1.76579e+06	1.76853e+06	1.75242e+06	1.77784e+06	1.77118e+06	1.84634e+06	1.68897e+06
620	5-O-Demethylnobiletin	68006.4	42107.2	44889.3	101295	116147	148068	88027.7	102367	102998	65622.5	75525.1	84295.8	84308.6	59021.5	78467.7	62492.4	81032.1	88954.6	7801.68	13065	19797.6	49248.8	73430	89126	54127.8	61449.6	61795.2	76313.2	119988	84880.4	70440.7	59868.5	70017.6	63399.3	62843.1	72387.6	77201.6	50205	74046.3
621	N-Propionylglycine	1.62003e+06	1.58817e+06	1.56961e+06	1.05805e+06	940295	1.10586e+06	1.04021e+06	912873	1.21813e+06	1.25336e+06	1.59892e+06	1.68884e+06	1.02882e+06	1.07308e+06	1.10125e+06	1.0436e+06	1.1563e+06	877148	1.24699e+07	1.44355e+07	1.60521e+07	1.37581e+06	1.41663e+06	1.20902e+06	1.45516e+06	1.09237e+06	1.17494e+06	1.20871e+06	994706	1.09419e+06	3.39352e+06	3.84553e+06	3.61504e+06	3.6121e+06	3.60055e+06	3.63004e+06	3.58331e+06	3.59646e+06	3.63977e+06
622	Isoquercitrin	9.89068e+06	8.72806e+06	8.50937e+06	1.21817e+07	1.05944e+07	7.57096e+06	9.00039e+06	9.60987e+06	9.15281e+06	1.09021e+07	1.34564e+07	9.65741e+06	1.19884e+07	1.21696e+07	1.23545e+07	1.19581e+07	1.17197e+07	1.16619e+07	4.53116e+06	3.93647e+06	2.95987e+06	1.05155e+07	8.41269e+06	1.15382e+07	1.01634e+07	1.082e+07	9.06954e+06	6.89594e+06	8.07025e+06	9.45808e+06	9.93088e+06	1.44031e+07	1.17313e+07	1.26292e+07	1.02943e+07	1.24367e+07	1.19241e+07	1.27447e+07	1.11676e+07
623	S-Allyl-L-cysteine	7.03551e+06	6.44271e+06	5.53755e+06	8.65428e+06	8.15058e+06	9.63355e+06	6.60471e+06	6.65847e+06	6.23795e+06	6.27422e+06	6.66857e+06	6.1354e+06	7.49062e+06	7.44523e+06	5.96545e+06	6.81883e+06	5.70004e+06	6.29688e+06	1.25486e+07	1.17099e+07	1.17753e+07	6.21769e+06	6.38346e+06	6.35314e+06	6.81706e+06	5.81609e+06	5.30546e+06	7.37439e+06	7.16502e+06	7.35272e+06	7.2167e+06	7.69717e+06	7.35639e+06	7.47936e+06	7.58144e+06	7.37434e+06	7.65134e+06	7.25814e+06	7.46508e+06
624	Bruceine D	5.64675e+07	4.46059e+07	5.21138e+07	2.22926e+08	1.95847e+08	2.13843e+08	5.32255e+07	4.75577e+07	4.89948e+07	4.92405e+07	4.50385e+07	4.78426e+07	4.30168e+07	4.42783e+07	4.5338e+07	3.4525e+07	2.99968e+07	3.00859e+07	8.59308e+06	9.59019e+06	1.02835e+07	4.2275e+07	3.85512e+07	5.17722e+07	3.33443e+07	4.39281e+07	3.42236e+07	4.9103e+07	6.74842e+07	5.82474e+07	3.01131e+07	3.33327e+07	3.38732e+07	3.15779e+07	3.38694e+07	3.17223e+07	3.19395e+07	3.14514e+07	3.30266e+07
625	7-Demethylsuberosin	692642	818427	823567	730153	695858	899306	411317	228612	434568	702260	663103	823133	667434	483688	548135	452016	647052	571426	926018	594846	940945	817561	671224	729956	793905	917363	855493	502702	551577	617539	538428	503518	567266	519254	565089	534652	513996	558448	513354
626	Glucoraphanin	17459.6	43090.2	15365.8	8140.8	13955.6	36668.7	30213.4	24731.6	35145.2	12782.2	24768.5	15135.5	20609.1	18159.9	16911.5	33830	41781.8	27968.6	14173.8	755.254	21420.4	15438.5	7044.88	15906.7	23552	26204.3	19251.7	32782.7	20487.9	9718.12	15786.2	28128	19083.1	18435	19887.7	24100.1	12195.9	23865.9	23495.3
627	Jasminoside B	517802	589861	587072	242376	266168	50738.2	354944	558020	303349	328937	358844	321847	320231	301329	384203	344033	385290	346503	320327	288754	400528	411912	260440	422900	380850	386431	447469	385112	306297	243082	262514	515462	532744	425361	445443	369103	361795	433585	420988
628	5-Methylcytidine	750664	666909	939246	396743	350821	370128	498274	465662	532190	825327	716085	817851	528332	586684	498790	422756	390447	485061	879704	912802	1.10695e+06	609098	565262	824700	481292	452423	440454	513401	507766	546328	337601	538879	392566	396556	424670	458098	417400	376419	437220
629	Orcinol glucoside	165757	191763	138162	183733	201061	337119	183622	244690	215653	177480	212431	187102	176021	193993	193607	183752	189282	159273	256319	260207	238105	169070	146156	193846	147553	164600	129746	161279	209391	148508	153151	153151	153151	153151	153151	153151	153151	153151	153151
630	Amarogentin	934004	598675	1.14994e+06	236309	229326	367697	1.16698e+06	1.50602e+06	1.48629e+06	812434	765070	815872	1.1959e+06	1.15556e+06	1.23494e+06	1.474e+06	897896	1.50621e+06	50547.2	23837	38610.6	588851	568555	590863	932177	970853	1.01795e+06	1.92983e+06	2.51923e+06	2.64355e+06	499172	494763	479525	554729	418649	526792	482810	502622	499869
631	Gentiopicrin	3.99461e+06	9.39169e+06	5.25873e+06	5.21253e+06	6.39408e+06	8.37848e+06	2.24516e+07	2.03051e+07	1.919e+07	1.00998e+07	1.03469e+07	9.97646e+06	2.14503e+07	1.86054e+07	2.27962e+07	1.5865e+07	3.60863e+07	2.09655e+07	84169.3	71648.1	58724.9	1.24561e+07	9.05589e+06	9.08651e+06	5.08145e+06	4.40689e+06	4.3554e+06	8.56752e+06	6.67938e+06	7.32571e+06	7.33275e+06	7.0409e+06	7.469e+06	6.81171e+06	7.54167e+06	6.70743e+06	7.10359e+06	7.19263e+06	7.49043e+06
632	4'-O-Methylbroussochalcone B	27015	22338.1	29177.9	72609.5	64560.7	34793.1	73937.4	77798.4	63098.1	28474.1	27669.2	30587	62893.9	57266	63657.6	39957	44145.7	41241.9	4408.8	3233.82	1373.72	38077.5	54989.2	56152.6	90530.1	102974	106753	88049.9	91108.1	89121.2	59894.2	50727.1	63637.1	56285.3	58957.5	61135.9	52154.9	54885	61453.2
633	Isobavachalcone	187594	257370	419174	998183	1.17327e+06	1.28465e+06	962395	722578	1.07585e+06	364011	363363	361114	865940	818021	647966	335296	345273	329789	145282	126719	115031	389716	581674	614936	533353	471763	576979	866613	851446	1.05614e+06	451696	487372	431740	491847	455854	499591	460078	474095	441167
634	Neosperidin dihydrochalcone	1.16842e+06	698822	1.07197e+06	1.05699e+06	678969	652600	871547	851762	1.49704e+06	930009	981329	1.01118e+06	748536	840568	909850	717761	770831	1.50247e+06	6210.43	38352.3	8903.46	1.14913e+06	1.02302e+06	1.22098e+06	975894	462812	788575	859777	646204	906699	949172	1.34972e+06	1.10598e+06	1.10322e+06	1.16078e+06	1.1213e+06	1.08936e+06	1.10719e+06	1.15906e+06
635	L-Tryptophanamide	688381	609622	494744	2.16953e+06	2.2566e+06	1.37937e+06	486023	535227	542250	765119	732140	740401	647783	642159	606500	347507	351403	429591	48390.6	95020.5	74702.8	619956	454256	635600	243360	371176	237393	400971	349828	413763	585854	596231	589670	592231	590262	589505	592313	595208	585984
636	Calycosin-7-O-beta-D-glucoside	1.04797e+07	1.1413e+07	1.03546e+07	9.95982e+06	9.69298e+06	8.58859e+06	1.26965e+07	1.25991e+07	1.22887e+07	7.97021e+06	7.74949e+06	8.07318e+06	7.45428e+06	6.84758e+06	6.61123e+06	9.49248e+06	9.9188e+06	1.19782e+07	1.09245e+07	1.17804e+07	1.09065e+07	6.93388e+06	8.76491e+06	8.68944e+06	7.02249e+06	8.33414e+06	7.745e+06	5.65047e+06	5.88244e+06	5.86783e+06	1.5194e+07	1.18212e+07	1.3673e+07	1.23012e+07	1.19204e+07	1.3526e+07	1.28759e+07	1.33913e+07	1.36782e+07
637	Calycosin	616795	713605	742691	893048	804912	1.1055e+06	562404	447429	612441	497009	641944	575277	259302	389006	302472	272007	244452	142560	495899	573565	805486	333941	718775	586705	358576	420392	434989	734425	552899	689742	320464	338071	386368	342970	358690	365115	364568	269192	402516
638	Parthenolide	104975	82079.7	96977	247503	201491	168670	236070	283696	223256	115301	113012	141185	183379	172968	204578	146803	115797	162120	16384.9	52630.9	20573.4	180939	320414	280050	402391	415730	359737	414403	639464	466411	172527	242615	158127	211879	212874	238026	192016	200578	173659
639	Peucedanol	936100	747490	833382	603499	562226	512416	770774	675936	668796	782265	990491	826331	774156	851881	751467	653951	897270	656134	1.53147e+06	1.30881e+06	1.29271e+06	720747	818377	993113	621785	670901	685642	460471	584231	458070	645979	1.02725e+06	805585	720792	782902	619426	907509	872958	743573
640	Talatisamine	228924	295396	208580	144093	163493	155990	140737	120222	182728	217469	169186	218561	105929	86453.5	84780.9	200448	227733	135527	350519	353163	386220	141658	171744	139066	46130.1	44433.1	73305.1	65252.3	72979.9	90413.2	118774	145970	151293	167054	130536	150247	157791	158541	108464
641	Arctiin	260922	157568	310798	244951	241002	293055	349154	350476	323085	309868	294778	443106	349309	368215	349021	217005	163641	286068	290176	194058	231951	355502	320385	320810	290861	211066	209504	299989	337331	308920	311781	205022	231925	289432	251753	277756	330072	188697	264527
642	Tiliroside	5.9405e+07	4.03626e+07	4.03418e+07	5.55176e+07	5.58878e+07	6.28127e+07	4.92744e+07	3.11682e+07	4.13508e+07	5.5466e+07	5.06933e+07	4.73035e+07	5.56564e+07	5.31379e+07	6.56184e+07	6.29183e+07	5.92565e+07	5.53196e+07	7.96466e+07	7.72087e+07	6.88578e+07	3.81945e+07	4.34482e+07	5.12735e+07	4.86357e+07	3.73322e+07	3.73982e+07	3.88055e+07	5.00742e+07	4.36576e+07	5.17956e+07	6.29528e+07	5.20344e+07	5.22064e+07	5.18635e+07	5.56185e+07	5.40993e+07	5.11771e+07	6.09845e+07
643	Rosmarinic acid	735346	464383	393442	912670	900663	936838	670820	941220	683999	660052	647767	707404	735105	731701	730333	811896	769698	872463	153373	198145	68121.7	534244	564069	588211	671332	714194	581815	777013	901952	701515	713744	678310	723839	629957	583653	750569	681789	644890	741168
644	Glomeratose A	4.67068e+06	2.68107e+06	2.89805e+06	4.20527e+06	3.60537e+06	3.59101e+06	3.18199e+06	2.75822e+06	2.95605e+06	3.95631e+06	2.86444e+06	3.48233e+06	4.0898e+06	3.56148e+06	3.93654e+06	2.49678e+06	2.63204e+06	2.11092e+06	6.34177e+06	3.83574e+06	7.02287e+06	2.18069e+06	2.05409e+06	2.32107e+06	3.4751e+06	3.0273e+06	3.17616e+06	3.9028e+06	4.29061e+06	4.32687e+06	2.50163e+06	2.44604e+06	1.74118e+06	2.49472e+06	2.19104e+06	2.21619e+06	2.32231e+06	1.98561e+06	2.65367e+06
645	Hydroxygenkwanin	1.65509e+06	2.50825e+06	2.38205e+06	1.44715e+06	1.4178e+06	1.71059e+06	2.0289e+06	1.69858e+06	1.69564e+06	1.94142e+06	1.39391e+06	1.71977e+06	2.2206e+06	2.29397e+06	1.63714e+06	2.33084e+06	2.68292e+06	2.1482e+06	2.21046e+06	1.68824e+06	1.48443e+06	2.56239e+06	1.68092e+06	1.82704e+06	2.4198e+06	2.48563e+06	2.71888e+06	1.34198e+06	1.4689e+06	1.39233e+06	1.45056e+06	1.59922e+06	1.29419e+06	1.73737e+06	1.65571e+06	1.38064e+06	1.645e+06	1.59043e+06	1.33127e+06
646	SPIRAEOSIDE	24608.9	31448.1	17085.9	38260.4	27231.6	41325.2	41465.4	26314.5	54310.4	43290.8	27566.6	24864	43681.7	29243.9	41541.9	28970.5	41362.4	19963.2	12084.8	13867.1	51690	35292.4	33358	22521.2	37001	28497.3	29059.7	17012.3	28325.8	49894.3	55032.3	65730.7	32596.5	55565.4	54537	53671.3	43525.8	39627.7	76682.1
647	Tenuifolin	754363	1.09245e+06	1.17813e+06	628997	519728	778445	1.13194e+06	645545	669948	1.10238e+06	1.11541e+06	1.25049e+06	594245	695054	842287	722905	567736	530505	2.41365e+06	2.51734e+06	2.90324e+06	1.20034e+06	890097	769249	797652	946504	1.10575e+06	1.10876e+06	990673	1.47232e+06	853030	748590	717141	770295	741408	779423	756664	737708	836764
648	Diosmetin-7-O-beta-D-glucopyranoside	491378	385448	321814	59052.4	112898	12107.2	333619	245624	409385	192453	117030	145934	33710.9	116663	131423	115963	201816	88669.4	11956.6	22332.4	6305.02	124227	233331	114366	232563	281376	395478	80382.6	133933	161624	327366	260049	298176	290695	293117	301288	281704	280687	312036
649	Sinapoyltyramine	66221.1	62322.7	81479.9	106295	103485	145361	92838.9	81407.4	80793.1	79122.4	136327	96297.9	78743.6	95009.2	61417.5	98630.7	175435	127773	18399.3	24254	13998.7	126070	168484	115518	112847	112232	111622	99488	78402.7	130027	126128	124653	139446	126890	134491	120280	133331	126218	130346
650	Chrysoeriol 5-O-hexoside	441773	302081	273147	54737.3	80925.1	7718.64	263156	192679	363706	152817	100459	87513.1	22481.6	68893.1	106269	68488.4	151615	83664.9	30120.8	2546.09	9181.22	78837.4	195798	117327	200566	221429	313428	75143.3	110150	114190	313475	222951	273917	259548	269871	282993	236627	273500	275866
651	kaempferol 3-O-sophoroside	6.33397e+06	4.32249e+06	5.31213e+06	5.47581e+06	4.63977e+06	5.52677e+06	5.58953e+06	4.8381e+06	5.10018e+06	5.10884e+06	5.55781e+06	4.88601e+06	6.27039e+06	6.05269e+06	5.51973e+06	4.9301e+06	6.23194e+06	5.65771e+06	5.36475e+06	3.93967e+06	4.99587e+06	5.38903e+06	5.49371e+06	5.81901e+06	4.38389e+06	4.43838e+06	4.59284e+06	5.28239e+06	4.32801e+06	6.00896e+06	5.08237e+06	6.63903e+06	4.53698e+06	4.73649e+06	5.51091e+06	5.87155e+06	5.0534e+06	4.79994e+06	6.09185e+06
652	Bavachin	133430	138864	185754	743045	739564	497268	1.01903e+06	904536	996748	199408	166765	206744	456142	356331	409193	402143	311174	347900	79542.7	182307	277838	134744	132319	143685	275932	247126	213526	933149	966423	929127	353969	344096	349442	349329	348767	349852	348319	349976	348742
653	Bavachinin	137945	162377	170068	125148	148106	123137	56213.5	78474.5	38497.1	111810	138379	144921	94740.4	152045	136202	112852	78192.1	131948	93432.9	154940	152100	140001	200978	136146	234722	175940	211061	176191	100415	102759	163133	93300.4	127648	148051	160938	116923	140361	100146	151839
654	Murrayone	2.20564e+06	2.90164e+06	2.84899e+06	1.92714e+06	1.57651e+06	2.18642e+06	2.40851e+06	2.56237e+06	2.56516e+06	2.40579e+06	1.82288e+06	1.77121e+06	2.56989e+06	2.64129e+06	2.74666e+06	2.64785e+06	3.84333e+06	3.21079e+06	2.73581e+06	2.51331e+06	2.06142e+06	3.14012e+06	2.07612e+06	2.47725e+06	2.7246e+06	3.12697e+06	3.21312e+06	1.83237e+06	1.72913e+06	2.00564e+06	2.02606e+06	1.85273e+06	2.05811e+06	2.07159e+06	1.98194e+06	1.85435e+06	2.16553e+06	1.93824e+06	1.93479e+06
655	Melittoside	131053	107568	139526	124783	149324	97192.7	200609	190955	164598	161121	151112	116106	123912	159765	124411	137392	169898	132642	44818.2	68976.1	65045.5	67419.8	134287	138772	117703	122877	139851	107260	141061	112812	110494	137209	150836	135654	141982	156895	93274.5	151026	132153
656	N-alpha-Acetyl-L-lysine	2.7211e+06	2.93518e+06	2.87011e+06	2.63105e+06	2.61513e+06	2.51685e+06	2.31426e+06	2.09572e+06	2.08972e+06	2.44507e+06	3.42696e+06	3.02642e+06	3.61144e+06	3.03515e+06	3.18957e+06	3.0362e+06	3.1181e+06	2.8743e+06	4.74895e+06	4.78364e+06	4.69805e+06	2.66974e+06	2.84214e+06	2.595e+06	2.48447e+06	2.00221e+06	2.2943e+06	1.9861e+06	1.93433e+06	1.95926e+06	2.87009e+06	2.69285e+06	2.72149e+06	2.77453e+06	2.79096e+06	2.73243e+06	3.03293e+06	2.54397e+06	2.82327e+06
657	Curcumenol	1.55264e+07	1.49327e+07	1.60999e+07	4.37372e+07	4.04739e+07	4.60171e+07	1.98422e+07	1.75538e+07	1.64318e+07	1.48687e+07	1.34061e+07	1.26479e+07	2.11577e+07	2.02221e+07	2.08483e+07	1.90585e+07	1.09747e+07	1.34158e+07	1.46051e+07	2.00618e+07	1.53299e+07	1.76035e+07	2.19108e+07	2.40045e+07	2.43863e+07	2.21257e+07	1.97356e+07	2.83259e+07	3.88297e+07	3.15339e+07	1.1761e+07	1.37237e+07	1.28353e+07	1.25857e+07	1.30769e+07	1.32179e+07	1.26785e+07	1.24259e+07	1.28185e+07
658	Dihydrocapsaicin	6.64846e+06	5.68584e+06	6.00661e+06	1.51352e+07	1.70058e+07	1.41988e+07	1.16526e+07	1.29841e+07	1.24557e+07	4.51631e+06	4.33948e+06	4.61277e+06	7.33717e+06	7.25303e+06	7.5523e+06	1.37991e+07	1.11591e+07	1.28101e+07	1.17253e+06	2.15789e+06	1.60559e+06	4.51398e+06	4.06973e+06	4.96727e+06	8.30056e+06	8.40167e+06	7.12329e+06	1.53255e+07	1.69641e+07	1.52145e+07	6.85758e+06	6.8672e+06	8.58446e+06	6.70014e+06	7.32164e+06	7.99226e+06	6.48331e+06	7.4158e+06	7.21381e+06
659	Terrestrosin K	113968	178537	238679	155418	145508	122370	120524	128128	129406	204561	175758	161388	212326	159682	113647	128070	174793	174217	5929.1	9401.44	1706.79	280086	191980	192436	70052.5	100651	100451	207684	115497	94050.4	95258.5	140236	118105	121875	144878	121700	101628	119927	122149
660	Cardamoni	1.18761e+07	1.34574e+07	1.17018e+07	6.24899e+06	7.46839e+06	8.68598e+06	2.13104e+06	2.34994e+06	1.96028e+06	8.31815e+06	8.25981e+06	9.53157e+06	6.22208e+06	8.01386e+06	7.95621e+06	3.88962e+06	2.84927e+06	4.01241e+06	9.06852e+06	1.14463e+07	1.01933e+07	8.97807e+06	1.04405e+07	7.53503e+06	1.12323e+07	1.22372e+07	1.21435e+07	7.22478e+06	4.39632e+06	5.57683e+06	8.88623e+06	8.81832e+06	8.50201e+06	8.6015e+06	8.08631e+06	9.16388e+06	8.92058e+06	8.98025e+06	8.28806e+06
661	Harpagoside	770748	542795	679440	333200	366914	251727	708234	493927	471121	546370	484708	567910	381965	510078	420236	577042	633373	585969	102909	89227.3	15200	432983	549724	384960	421932	550291	521315	431069	181149	451050	461007	486437	445212	528833	538329	398355	540046	454447	472751
662	Hinokiflavone	18865.4	25873.3	29558.6	27397.7	32553.7	27063.7	22493.8	23157.8	46459.4	28216.6	27657.3	43344.7	16326.4	14369.3	28323.6	19262	7054.23	27443.2	3106.5	3589.06	11858.9	21352.5	26227.8	54939.1	13599.7	17522.1	18046.4	27082.6	56398.9	46748.4	18404.7	17217.8	17716.1	17976.5	17821.9	17542.8	18162	16968.8	18498.8
663	1-Deoxynojirimycin	3.30223e+07	3.24912e+07	3.48536e+07	1.12337e+07	1.24514e+07	9.38938e+06	3.1338e+07	3.24645e+07	3.11433e+07	3.40533e+07	3.57233e+07	3.50819e+07	3.82238e+07	3.71306e+07	3.36093e+07	3.67434e+07	3.1355e+07	2.98516e+07	4.53922e+07	5.54231e+07	4.9257e+07	3.5438e+07	3.43196e+07	3.62868e+07	2.84314e+07	3.0178e+07	2.77988e+07	3.26546e+07	3.19002e+07	3.12211e+07	2.62162e+07	2.61343e+07	2.61863e+07	2.62759e+07	2.60347e+07	2.62643e+07	2.61755e+07	2.63443e+07	2.60234e+07
664	Naringin dihydrochalcone	112828	95720.1	73204.7	76454.3	80127.8	66387.4	105488	61942.4	62533.4	100437	128439	114576	81082.6	49337.5	46670	57315.2	50077.1	61319.6	901353	808949	674826	69351.7	61643.5	81688.2	101023	75342.7	65872.1	79899.5	98873.6	69569.2	77564.5	76474	76965.9	77104.5	76777	77112.8	76999.6	79889.5	74302.3
665	Acetylcorynoline	361018	499181	503918	112314	89320.3	79023	108046	212019	129609	287618	319474	349384	1.0524e+06	772611	823142	320401	317193	435193	9370.77	22308.2	3756.72	416963	588851	497274	411886	590024	636969	102150	50423.7	48302.4	208723	246466	221963	247186	220991	227306	215398	257793	210128
666	Alisol B	32267.2	17189.8	14417.2	74386	65336.4	19018	19670.2	13837.9	16037.4	65177.6	46334.5	53595.9	38827.9	25179.8	30075.2	25714	26972.4	18071.6	2254.64	6799.57	7367.7	8659	9214.51	7084.99	22667.9	23558.6	23403.5	16049	11565.9	13183.2	69210	62271.3	68697.2	67976.2	67075.7	74262.4	63907.2	74030.7	59241.3
667	quercetin-3-O-sophoroside	476325	862504	612934	325654	403905	253088	345730	386063	410493	303510	273397	312360	304105	324036	250977	485670	955959	533397	160522	154514	253602	426516	532384	370860	435517	454917	457132	281062	221681	178734	702209	640023	697638	532896	639377	672350	752156	546752	719808
668	Loganin	6467.94	10227.5	6315.63	6588.03	7474.26	4015.12	2980.01	250.718	3231.92	10542.4	4515.07	5325.41	5394.03	4251.5	1763.37	4209.16	6395.74	7716.46	12253.3	6928.88	7784.08	6076.28	9109.65	11890.6	5855.36	2295.94	5586.74	4913.03	4237.97	5634.14	39366.3	40506.8	39397.3	40693.4	37763.9	41517.6	40094.4	43143.6	36327.6
669	Brevifolincarboxylic acid	35406.5	22591.9	30205.4	2.80752e+06	2.5515e+06	2.57087e+06	522606	576151	490013	13635.1	11871.8	20160.6	48033.9	51595.1	57975.6	323609	426872	446580	12124.1	11974.8	19956	18348.5	16762.8	26319	36896.6	64548.9	42357	445556	498863	389361	196748	215346	218153	206390	218441	202424	212590	215392	200912
670	Cucurbitacin E	851925	732112	960993	874399	829244	876569	290655	285641	471717	663421	582014	668947	699514	898374	612361	571376	540713	612140	783230	783576	658007	964109	768888	745681	877060	771541	1.12313e+06	621660	727613	613475	562869	1.0327e+06	703057	741885	647564	606423	668817	1.05374e+06	625944
671	Adenosine 5-monophosphate	1.148e+06	810631	1.12283e+06	1.026e+06	847914	1.75599e+06	759569	1.03115e+06	961660	1.02257e+06	980259	976589	1.113e+06	1.38571e+06	1.18797e+06	1.62049e+06	935537	1.67755e+06	598716	287902	288116	929913	1.05802e+06	662911	726100	914705	867182	861473	956609	975332	1.06097e+06	1.09845e+06	937341	1.0873e+06	1.13667e+06	1.00896e+06	1.09508e+06	957291	1.11896e+06
672	Isoguanosine	145552	203409	165692	544792	504495	634783	769355	713518	761098	291861	337316	259820	443131	485803	492599	1.18284e+06	932535	1.22759e+06	680220	622498	562568	320575	410789	437238	781541	595651	722858	683884	723051	638236	778666	437482	625866	666806	709578	537136	572687	611762	637732
673	Jaceosidin	6.08183e+06	9.48897e+06	6.2909e+06	6.15285e+06	6.10685e+06	7.33603e+06	4.30202e+06	4.6476e+06	5.08985e+06	4.78071e+06	3.78859e+06	4.20236e+06	4.0935e+06	5.94176e+06	4.44558e+06	5.20057e+06	4.61378e+06	6.03547e+06	1.77747e+07	1.72037e+07	1.73149e+07	6.12841e+06	6.23413e+06	4.18787e+06	9.15394e+06	8.29207e+06	9.21225e+06	4.14354e+06	3.41292e+06	3.9393e+06	8.81458e+06	8.64505e+06	8.64979e+06	8.42931e+06	9.05996e+06	8.54437e+06	8.78172e+06	8.59551e+06	8.73024e+06
674	D-Histidine methyl ester	695450	393054	530198	352546	372409	373148	794320	719937	866736	599958	427164	416384	551970	467287	572333	564302	375468	592866	1.46059e+06	1.21336e+06	1.87407e+06	465949	458727	437598	389915	660662	501047	416212	343917	418259	874406	802813	816796	836668	876889	922612	797077	738015	929897
675	Homoplantaginin	441773	302081	273147	54737.3	80925.1	7718.64	263156	192679	363706	152817	100459	87513.1	22481.6	68893.1	106269	68488.4	151615	83664.9	30120.8	2546.09	9181.22	78837.4	195798	117327	200566	221429	313428	75143.3	110150	114190	313475	222951	273917	259548	269871	282993	236627	273500	275866
676	Phorbol	238349	196839	164652	248378	218221	240645	85709.7	77977.6	98218	172920	186015	238860	146741	128310	153778	128567	51431.9	136563	1.04828e+06	797528	805778	131146	159787	221867	148144	128786	149569	74046.3	114765	120006	234822	226262	240058	215981	224060	195132	274542	238131	211473
677	Delphin chloride	1.27089e+07	9.88858e+06	1.33129e+07	1.58922e+07	1.18273e+07	7.68711e+06	9.125e+06	9.04888e+06	8.46573e+06	1.20404e+07	1.25506e+07	7.96425e+06	1.26838e+07	1.06186e+07	6.44193e+06	1.39355e+07	1.19999e+07	9.19972e+06	4.15155e+06	5.03317e+06	4.39837e+06	1.24912e+07	9.46579e+06	8.19103e+06	1.32599e+07	1.3242e+07	1.0404e+07	1.09035e+07	8.7991e+06	5.46692e+06	1.42657e+07	1.91775e+07	1.6153e+07	1.66079e+07	1.60576e+07	1.61049e+07	1.81497e+07	1.55953e+07	1.62655e+07
678	Racanisodamine	291899	367360	347380	351325	330406	444553	288073	277808	233193	292632	300036	266592	324248	349398	253185	252570	217147	287251	584740	644489	626379	240903	271767	217726	256582	149862	207319	357263	322727	322563	267993	414431	361871	396308	333806	445457	296352	331639	363040
679	Kaempferol-3-O-rutinoside	7.99642e+07	5.23442e+07	5.27103e+07	6.36699e+07	6.54132e+07	5.84748e+07	5.4408e+07	6.85932e+07	5.33487e+07	5.85264e+07	6.09589e+07	6.68349e+07	6.95846e+07	5.97588e+07	7.6187e+07	6.29549e+07	6.82828e+07	7.30677e+07	9.78462e+07	9.14943e+07	9.3092e+07	6.09629e+07	5.37934e+07	6.35328e+07	6.03719e+07	4.75534e+07	5.74427e+07	6.37116e+07	5.98108e+07	5.70413e+07	6.44549e+07	7.11509e+07	7.37025e+07	5.46999e+07	6.73998e+07	5.62849e+07	8.28748e+07	6.26884e+07	6.69389e+07
680	Parishin C	1.87976e+06	2.23537e+06	2.32957e+06	1.55172e+06	1.74635e+06	2.30623e+06	2.07903e+06	1.85866e+06	1.75394e+06	1.85277e+06	1.95071e+06	1.87151e+06	1.53561e+06	1.73669e+06	1.75273e+06	2.50494e+06	2.87272e+06	2.29178e+06	2.12293e+06	2.245e+06	2.23173e+06	1.99724e+06	1.94833e+06	2.03002e+06	1.52521e+06	1.62897e+06	1.39602e+06	1.76761e+06	1.6469e+06	1.89427e+06	1.66785e+06	1.58025e+06	1.70528e+06	1.58214e+06	1.77552e+06	1.72562e+06	1.36348e+06	1.74209e+06	1.71798e+06
681	Apigenin 7-O-(2G-rhamnosyl)gentiobioside	517679	350035	438859	9.25062e+06	6.42908e+06	4.46033e+06	446603	488677	456239	519536	518663	524069	522903	573214	637561	523309	402011	369192	56058.4	10707.6	38301.8	420736	448605	437526	249203	403444	300487	584107	621882	756859	474375	709027	524871	619081	401742	488611	646900	582889	549129
682	Rhoifolin	410567	314232	301685	358314	207332	395007	440595	401555	405035	356174	306040	298140	201334	263899	244227	443611	336112	342268	197454	252912	283472	231758	347944	263028	179008	274072	195099	178311	161208	151794	369143	292915	407145	350470	271039	325403	318122	353151	376869
683	Kaempferol 3-O-robinobioside (Biorobin)	8.02373e+07	5.25493e+07	5.2946e+07	6.39121e+07	6.57057e+07	5.86746e+07	5.46382e+07	6.88584e+07	5.35237e+07	5.87734e+07	6.11633e+07	6.7051e+07	6.98467e+07	5.99469e+07	7.63736e+07	6.33769e+07	6.85384e+07	7.32947e+07	9.82151e+07	9.18045e+07	9.33401e+07	6.11842e+07	5.4005e+07	6.37368e+07	6.04933e+07	4.77035e+07	5.76118e+07	6.38605e+07	6.00316e+07	5.71933e+07	6.4665e+07	7.13767e+07	7.39154e+07	5.49482e+07	6.76528e+07	5.64653e+07	8.30698e+07	6.296e+07	6.71355e+07
684	Isosinensetin	48624.7	79067.9	112620	42193.2	86245.5	44020.2	76885.7	77366.3	95385.7	43653.6	57044.6	44019.1	51084.5	77400	106779	41590.2	124074	86823.4	144461	137787	227532	50891.9	54343.2	79231.8	72640.7	106382	77727.1	57557.1	44001.5	50282.1	74395.1	58882.3	66608.9	67336	65707.4	66628	66192.9	67571.1	65527.5
685	Myrislignan	13477.8	14313.6	5269.54	12337.6	13873.2	45525.9	12938.1	7115.22	9175.89	10553.4	5225.98	6582.28	12103.5	9769.05	8767.23	15048.2	10262.5	15723.3	1696.15	10494.7	3441.49	36919.6	16483	15434	68757	32160.2	34413.7	17850.9	21978.5	11378	100163	100163	100163	100163	100163	100163	100163	100163	100163
686	Cyasterone	1.33696e+07	7.38043e+06	8.39745e+06	5.29664e+06	7.98167e+06	8.71478e+06	1.37052e+07	1.39883e+07	1.56179e+07	1.74452e+07	1.76989e+07	1.50782e+07	1.63912e+07	1.64885e+07	1.29316e+07	1.14919e+07	1.2896e+07	1.28104e+07	3.7361e+07	3.78761e+07	4.30474e+07	1.32318e+07	1.50464e+07	1.95484e+07	1.0612e+07	8.91554e+06	1.10484e+07	7.87931e+06	7.80154e+06	6.84086e+06	1.80319e+07	1.35696e+07	1.28018e+07	1.55326e+07	1.44616e+07	1.43094e+07	1.30045e+07	1.62712e+07	1.55928e+07
687	Combretastatin A4 disodium phosphate	726759	592211	510883	437939	612013	579251	583148	351851	469033	449662	642886	515411	502586	329204	514662	335064	467427	440418	236021	120414	115313	488242	587571	371610	392391	334103	227151	205954	235136	159293	381582	295435	339890	302497	353216	312508	438842	268322	345204
688	Ammothamnine	5.56305e+06	5.10575e+06	5.56563e+06	3.73994e+07	3.71934e+07	3.35469e+07	6.22665e+06	6.51965e+06	5.06792e+06	7.36636e+06	5.71568e+06	7.09849e+06	7.44127e+06	7.73016e+06	8.41346e+06	7.77584e+06	4.49579e+06	5.60752e+06	8.17777e+06	9.6802e+06	7.74507e+06	6.48714e+06	5.88591e+06	6.1014e+06	4.7482e+06	5.29918e+06	4.4708e+06	7.93653e+06	9.75672e+06	7.54887e+06	6.09502e+06	6.23796e+06	6.16666e+06	6.16662e+06	6.15865e+06	6.16227e+06	6.16346e+06	6.35881e+06	5.98594e+06
689	3-O-Acetyl-1alpha-hydroxytrametenolic acid	137690	137239	156700	71971.1	72023.4	71931.5	149424	170014	183743	130940	129423	131213	91882.6	100489	103690	198193	208357	223907	127676	122758	130972	151115	186502	174140	79748.2	84474.9	96186.8	125359	114252	115238	152299	153948	143689	151837	153537	152309	149209	148561	153710
690	10-Hydroxydecanoic acid	16208.3	41601.5	37145	29744.1	34129.5	27807.2	27190.6	26290.1	16576.2	45034.8	71271.1	50158.1	40293.3	42004.3	46738.9	6398.82	11720.2	12336.7	266227	302767	303963	75047.5	134493	139699	87453.9	116435	115102	84600.9	110572	87882.8	70545.5	70545.5	70545.5	70545.5	70545.5	70545.5	70545.5	70545.5	70545.5
691	Doxepin	597688	302293	341256	308789	346393	409984	326843	273347	345943	751453	825952	790532	1.01301e+06	736575	1.0173e+06	721466	370717	557742	13974.2	17002.2	8796.36	788982	312716	432178	228789	142639	152178	459201	284691	407691	175107	188673	209264	214752	167378	212790	203526	170798	195135
692	L-Stepholidine	716321	605368	719456	216451	310905	364195	281824	208599	303328	491166	368879	526972	131203	196151	118310	226576	303297	198329	1.22191e+06	1.21527e+06	1.50559e+06	269989	199649	237763	54178.3	79120.5	119311	105585	117698	135187	457761	457761	457761	457761	457761	457761	457761	457761	457761
693	Orcinol gentiobioside	466449	356727	293480	349191	338117	175207	401485	347261	409874	430199	366178	374461	288890	238327	362704	238781	255184	303055	150406	177310	171897	217230	280288	347185	263127	293734	295043	197623	263105	197135	271338	386560	311873	298737	314615	303026	282631	355293	317266
694	Kukoamine B	278527	602093	458255	283723	242220	405141	497723	500142	379972	241994	220538	257430	220586	180851	227201	372004	580954	370066	1.43456e+06	1.39927e+06	1.54339e+06	401298	236600	413263	336287	273773	352820	288476	242654	264899	506509	510209	524089	459147	459348	514805	543607	446900	542391
695	Kaempferol-7-O-beta-D-glucopyranoside	6.15352e+07	3.91992e+07	3.77771e+07	9.91435e+07	5.38847e+07	4.61795e+07	4.24937e+07	5.14669e+07	2.92733e+07	6.5006e+07	5.07279e+07	6.34429e+07	4.90157e+07	6.18191e+07	3.26116e+07	5.12586e+07	4.54174e+07	9.73875e+07	1.16152e+08	6.61872e+07	7.63616e+07	4.08437e+07	4.90843e+07	3.9588e+07	3.93526e+07	3.22223e+07	3.15394e+07	5.19542e+07	9.72352e+07	4.68515e+07	5.62175e+07	4.74627e+07	5.6912e+07	6.44759e+07	3.38233e+07	5.74444e+07	5.80269e+07	7.20426e+07	3.85502e+07
696	Polygalaxanthone III	127206	117432	146992	199554	170516	189685	154902	171713	172463	126692	125505	131340	110013	121785	147728	162985	106937	173245	110190	118488	140224	114765	171349	146491	129657	129413	67644.8	157412	165023	136872	204741	171635	152691	146967	192458	156804	175238	155124	204006
697	N-Isovalerylglycine	339194	229785	271694	292181	246851	381243	156855	269021	257588	262788	230487	243905	223484	200263	168304	238281	260577	220708	451134	448498	479184	236112	185905	270415	273698	249507	237537	240990	193590	301576	290647	336304	370432	299149	359950	284235	310202	299209	374203
698	Amentoflavone	2.46929e+06	2.32399e+06	1.97777e+06	3.62434e+06	2.7026e+06	3.61235e+06	1.68911e+06	1.49563e+06	2.11038e+06	1.76363e+06	1.27256e+06	1.0758e+06	1.58747e+06	1.16774e+06	1.11695e+06	1.33101e+06	1.4973e+06	1.1457e+06	1.1447e+06	1.02181e+06	993332	1.20827e+06	1.16953e+06	1.88022e+06	1.67801e+06	1.13753e+06	1.15565e+06	1.80661e+06	1.48425e+06	1.31362e+06	1.02257e+06	1.06718e+06	1.04312e+06	1.04231e+06	1.0454e+06	1.04421e+06	1.04324e+06	1.0374e+06	1.0506e+06
699	1-Methyl Adenosine	26005.3	40345.2	45456.6	41980.1	45032.5	39075.3	44827.2	68133.2	58550.7	47373.4	55555.1	59172.5	32152.2	41637.2	40430.9	74408.6	45714.2	71953.2	10739.8	7991.88	12898.9	76181.1	55075.1	69588.9	40279.8	35407.4	55806.8	98123.8	71720.8	67141.5	53694	43850.1	36008.2	52164.7	38223.1	45766.7	51365.1	39332.7	49381.2
700	Grosvenorine	196013	166780	162530	159089	101280	71977.7	202301	179711	132264	226109	187328	194056	153816	181303	186139	209635	225363	139210	8927.27	3176.01	18498.4	208633	136796	207197	200661	212615	95768.2	180951	238194	118994	296071	162487	257408	198250	205043	291876	193809	266748	193687
701	4-Hydroxyphenylacetic acid	5.7528e+06	6.68945e+06	6.9566e+06	4.36123e+06	4.57216e+06	2.00242e+06	6.16758e+06	6.00665e+06	5.61963e+06	6.18862e+06	6.30734e+06	6.92509e+06	5.08268e+06	5.24421e+06	4.28921e+06	5.66997e+06	5.50377e+06	6.16595e+06	1.7577e+06	1.6866e+06	1.41169e+06	7.12476e+06	6.58323e+06	5.77502e+06	4.60179e+06	4.55951e+06	4.77903e+06	5.41758e+06	4.65714e+06	5.14414e+06	6.22897e+06	5.23774e+06	5.38733e+06	5.76846e+06	5.64499e+06	5.41575e+06	5.30601e+06	5.84769e+06	5.80741e+06
702	Rhaponticin	3.54186e+07	1.4202e+07	2.06196e+07	8.09732e+06	7.22341e+06	8.28543e+06	2.18051e+07	1.87013e+07	1.73629e+07	2.58967e+07	2.32395e+07	2.90589e+07	2.98457e+07	3.14035e+07	2.36662e+07	1.90714e+07	8.79891e+06	1.23945e+07	2.00511e+07	1.35146e+07	1.6368e+07	1.68615e+07	1.69439e+07	2.44311e+07	1.56384e+07	1.51063e+07	1.51324e+07	1.62907e+07	2.61856e+07	1.60587e+07	1.33038e+07	9.12707e+06	1.43566e+07	1.21836e+07	1.20563e+07	1.33598e+07	1.14249e+07	1.27047e+07	1.07448e+07
703	Ipecoside	554243	505424	612180	23762.4	13514.7	46747.2	119247	85574.2	92859.6	411106	379751	406730	94102.8	121638	176385	39503.9	103788	40842.5	7165.69	8319.23	10080.1	475721	415761	479439	136814	142849	202616	21240.5	16792	42180.4	171993	235762	205906	199664	175445	199121	169917	226004	207464
704	Deoxyglucose	60469.1	86689.5	70802	78800.9	54462.1	99868.6	90129	95166	94545.3	81907.9	98325.9	88652.5	62590	74189.7	100914	97669.9	89480.3	68382	112485	77578.7	91238.3	70427.3	57114.5	117537	61486.7	69900.2	50176.6	34548.9	99963.8	70954.9	71966.2	85917.8	79267.9	77826.7	63918.4	76903.8	89190.5	70530.6	81221.7
705	Bexarotene	479819	448584	530695	388652	449539	377613	534080	421321	394237	594324	643165	602909	552730	507291	587311	381885	317911	345196	372679	482314	411678	757107	928522	918045	789665	604467	634852	445426	475390	486211	438017	415137	371065	486918	429232	451994	416781	442819	387746
706	Demethoxyyangonin	4.95132e+06	5.78707e+06	5.30511e+06	4.46619e+06	4.66053e+06	5.09984e+06	2.54506e+06	2.56047e+06	2.76066e+06	4.54571e+06	4.38976e+06	4.34898e+06	3.77902e+06	4.73303e+06	4.29434e+06	3.79629e+06	3.50166e+06	3.66716e+06	5.13462e+06	5.77302e+06	5.53254e+06	4.81263e+06	4.69171e+06	4.15497e+06	5.05507e+06	5.7994e+06	5.65269e+06	4.59523e+06	3.81185e+06	4.03387e+06	3.9652e+06	4.36661e+06	3.96725e+06	4.31178e+06	3.99983e+06	4.30576e+06	4.55742e+06	3.80477e+06	4.10963e+06
707	Diclofenac acid	316337	274983	306104	285595	352497	300078	179529	237482	189550	349146	355305	358977	316092	347232	338734	114724	109157	116566	113876	95957.1	103452	348633	596849	570215	516686	450626	474704	264877	385465	354731	241964	260757	267912	270876	266351	266823	242086	231630	291206
708	Ginkgolide B	548584	419284	558872	458164	460010	580948	529521	657469	455712	699476	852265	870331	651587	677728	595961	635127	528814	608841	928575	810630	513114	676737	800857	667362	562735	600310	630029	657664	383763	479128	513048	667692	733859	639761	576154	474617	701880	731376	536169
709	Ginkgolide C	596542	912251	838255	670530	675548	766317	884002	623778	799565	1.35118e+06	1.56524e+06	1.35712e+06	1.14782e+06	1.08167e+06	1.13352e+06	1.6175e+06	1.2829e+06	1.72872e+06	61902	91820.3	79022.7	2.46653e+06	1.48725e+06	1.62954e+06	848169	784131	877920	1.55833e+06	1.19852e+06	1.57025e+06	700300	774063	834244	755323	821928	669954	790838	806740	723969
710	Ginkgolide A	265521	202684	243406	286876	180795	366686	135859	210009	268029	286739	274327	183561	231152	196633	274071	252102	283267	237015	348310	223793	386621	219501	179450	187898	216863	166928	162476	154274	163076	246181	199536	184877	211938	213254	221431	179060	201168	195396	206506
711	Lysionotin	12380.1	13447.5	21557.5	21601.9	28025.7	25676	18416.2	26083.9	29677.6	19945.7	25636.6	21291.6	24161.9	21413.1	19969.5	12399	15414.7	12901.8	7170.44	16200.9	14657.4	38204.6	75713.7	88435.7	70483	98346.8	93376.5	46404.4	47888.7	34616.9	52347.2	40416.9	43114.9	42062.5	45038.1	49672.4	50121.4	44583.5	40356.2
712	Vicine	139792	27743.7	100309	217779	382261	257126	2.15863e+06	2.44063e+06	2.89776e+06	127659	214986	107643	937629	756837	772878	1.48287e+06	1.69272e+06	1.93738e+06	533512	263404	330020	417044	159605	137596	1.26256e+06	1.40978e+06	1.11689e+06	2.51712e+06	2.93261e+06	2.08182e+06	867661	955265	1.16448e+06	984786	971736	1.02143e+06	983846	800867	1.12861e+06
713	Bicine	3.94536e+07	3.45212e+07	3.85215e+07	1.17468e+07	1.31503e+07	1.2226e+07	3.8118e+07	3.76802e+07	3.54117e+07	3.77928e+07	3.82845e+07	3.81009e+07	3.84513e+07	4.11624e+07	3.66459e+07	3.88011e+07	3.49115e+07	3.67415e+07	6.40656e+07	6.18073e+07	5.70202e+07	4.21631e+07	3.44886e+07	3.88772e+07	3.43206e+07	3.26739e+07	3.30771e+07	3.89499e+07	4.35886e+07	4.23749e+07	3.39567e+07	3.52583e+07	3.21932e+07	3.48426e+07	3.53629e+07	3.25186e+07	3.30863e+07	3.32584e+07	3.6248e+07
714	Gallic acid	205101	195665	162584	189777	251032	649438	252517	202847	162635	232083	214652	190305	198588	191603	152734	259426	128274	147208	355196	462986	408176	348065	250480	212367	212438	172888	102335	325915	282630	222851	141840	209594	172115	175198	163035	179429	171589	164984	178231
715	Secoisolariciresinol diglucoside	650996	1.15896e+06	1.36701e+06	531636	496198	1.09039e+06	671940	515253	636218	483923	342540	563916	208142	362834	235469	624871	704608	551460	57937.6	91734.1	29448.4	557868	541981	484013	496719	618299	727076	378591	394240	497375	544366	386389	700532	445080	498800	532908	580241	474789	467313
716	2-Pyrrolidinecarboxylic acid	1.05741e+08	1.18195e+08	9.94769e+07	1.88638e+08	1.87003e+08	1.81996e+08	1.16224e+08	1.19493e+08	1.26682e+08	1.01941e+08	1.33381e+08	1.15686e+08	1.10756e+08	9.36007e+07	1.05412e+08	1.45154e+08	1.15374e+08	1.47406e+08	1.08415e+07	1.30357e+07	1.30476e+07	1.18536e+08	1.33601e+08	1.24258e+08	1.32835e+08	1.17133e+08	1.10747e+08	1.15083e+08	1.24046e+08	1.20741e+08	1.20413e+08	1.19564e+08	1.16003e+08	1.19624e+08	1.19052e+08	1.18949e+08	1.21641e+08	1.21013e+08	1.15436e+08
717	Lactose	1.87565e+07	1.88446e+07	1.7634e+07	1.66009e+07	1.7607e+07	1.45834e+07	1.91352e+07	2.1954e+07	1.49419e+07	1.27818e+07	1.59321e+07	1.72093e+07	1.27357e+07	1.31836e+07	1.40553e+07	1.22259e+07	1.73719e+07	1.97652e+07	1.69704e+07	1.20686e+07	1.90393e+07	1.04832e+07	1.63752e+07	1.18076e+07	9.15081e+06	1.07933e+07	1.2644e+07	9.49599e+06	9.56395e+06	1.61469e+07	1.29429e+07	1.92866e+07	1.9108e+07	1.812e+07	1.61427e+07	1.99218e+07	1.2976e+07	1.85547e+07	1.68739e+07
718	Tauroursodeoxycholic acid	161231	187413	181328	111864	133028	127180	135652	119731	92408.8	107124	105004	95671.7	117720	113371	113445	164626	180635	174807	200338	162129	150175	119135	99103.7	106024	139530	106180	105750	134720	123546	100661	140305	129174	127675	148852	143963	130948	142177	122092	143018
719	Flavin mononucleotide	223477	279330	284287	262369	253370	265265	243237	230066	233053	186986	168115	201072	255085	257521	255160	357564	479582	411020	156815	215173	258615	180166	201275	183012	305116	307825	322236	303718	301452	349423	320599	359974	394144	329190	339632	350213	359214	337357	355343
720	Isochlorogenic acid B	5.07101e+07	2.62379e+07	4.68674e+07	3.78347e+07	4.46748e+07	4.62622e+07	4.61635e+07	2.5246e+07	4.1452e+07	4.95383e+07	4.45641e+07	4.57727e+07	5.15779e+07	4.88935e+07	6.06477e+07	4.81855e+07	4.7794e+07	4.34601e+07	85638.7	221426	81129	5.3756e+07	6.56995e+07	5.27792e+07	3.84735e+07	4.71608e+07	5.30207e+07	4.60264e+07	4.41418e+07	4.34788e+07	5.19173e+07	4.47089e+07	5.00216e+07	4.45644e+07	4.28478e+07	4.65157e+07	5.6891e+07	4.24438e+07	4.935e+07
721	Hispidulin	1.38424e+06	2.1805e+06	1.47663e+06	2.10628e+06	2.18393e+06	2.22929e+06	1.6372e+06	2.09991e+06	1.92919e+06	1.58623e+06	1.90373e+06	1.59151e+06	1.42648e+06	1.70286e+06	1.54109e+06	1.59716e+06	1.67743e+06	2.14488e+06	2.81232e+06	3.4762e+06	3.49812e+06	2.14692e+06	2.17859e+06	1.67121e+06	2.11179e+06	2.8275e+06	2.91195e+06	2.46406e+06	1.85874e+06	2.25279e+06	2.37229e+06	2.44384e+06	2.14637e+06	2.61045e+06	1.88405e+06	2.71891e+06	2.13306e+06	2.5052e+06	2.31319e+06
722	Licochalcone C	1880.67	3085.02	3560.66	2527.75	1582.26	2651.8	2384.5	4236.19	1533.04	2792.76	3497.93	2907.93	2459.99	3117.73	3528.32	4113.24	3297.85	3213.77	3193.81	1656.68	3900.95	2293.34	1439.45	3549.17	561.705	1858.84	2965.94	691.007	3879.68	3742.26	90677.1	103603	112863	99427.3	101613	82874.2	102781	97392.3	109503
723	Benzhexol	1.64274e+06	729133	1.27967e+06	965820	926849	1.16657e+06	907111	1.06341e+06	1.08082e+06	999172	1.12606e+06	1.60509e+06	727560	793004	1.04447e+06	848771	1.04366e+06	980843	2.02915e+06	2.1744e+06	2.20349e+06	939287	1.19699e+06	1.11532e+06	798059	739752	757350	1.11714e+06	1.48324e+06	1.19609e+06	965609	1.0909e+06	1.06744e+06	1.04405e+06	1.11082e+06	1.09641e+06	915998	1.09053e+06	1.05311e+06
724	Abscisic acid	614578	862407	768107	1.20948e+06	1.15072e+06	1.0013e+06	645869	884172	807231	675547	758260	859343	626854	491645	580820	689078	655024	661505	100920	66865.5	2855.44	765425	731655	764864	585481	590242	506897	669246	732519	540282	511080	529836	558098	541773	401099	585665	447642	601777	517077
725	trans-Cinnamaldehyde	2.3804e+07	1.85207e+07	1.97198e+07	2.70507e+07	2.55416e+07	2.68323e+07	1.63045e+07	1.71133e+07	2.14778e+07	2.20235e+07	2.14677e+07	2.06275e+07	2.13164e+07	1.81084e+07	2.14353e+07	1.78842e+07	1.55092e+07	1.55777e+07	1.05388e+07	9.25228e+06	1.05864e+07	1.40937e+07	1.1267e+07	1.43805e+07	1.70344e+07	1.5128e+07	1.32392e+07	1.05432e+07	1.57932e+07	1.32564e+07	1.34719e+07	1.45584e+07	1.30428e+07	1.43392e+07	1.25583e+07	1.55907e+07	1.45912e+07	1.41222e+07	1.2462e+07
726	Hydroquinidine	95013.3	83374.4	85436.7	245365	296072	284731	814723	916752	921077	94566.7	106322	54568.4	442404	406482	461752	691823	1.68524e+06	974671	53120.5	17419.7	31203.7	179155	207514	115999	550098	607149	591183	662822	632738	668109	283391	323592	313864	340036	340607	278350	337701	301157	307059
727	Didymin	8.95708e+07	5.8837e+07	6.45364e+07	8.25067e+07	7.16996e+07	6.98299e+07	5.70009e+07	6.24456e+07	5.89188e+07	6.88322e+07	7.79499e+07	7.21215e+07	7.68938e+07	6.26914e+07	8.69957e+07	8.26487e+07	8.11265e+07	7.7616e+07	1.00468e+08	9.92594e+07	8.14242e+07	6.03405e+07	5.40458e+07	7.1889e+07	5.80342e+07	4.73224e+07	5.10934e+07	6.75015e+07	6.27719e+07	6.06072e+07	7.03646e+07	7.83506e+07	7.48352e+07	6.13441e+07	7.72411e+07	6.50673e+07	7.98664e+07	6.71383e+07	7.7071e+07
728	Narirutin	717019	728016	774576	724722	601841	660034	854342	724761	921525	793616	877820	843651	711331	612757	581016	710884	608791	767565	1.21797e+06	1.23202e+06	1.00303e+06	829750	797800	802164	786294	644713	604509	579440	762703	710924	694432	631030	664817	641784	661144	685536	645147	633082	691045
729	Sweroside	391417	350678	384085	262020	285746	474742	418242	358030	349128	395423	341621	360624	310667	307096	308263	327043	263208	262065	915227	1.01978e+06	851198	305341	256202	313466	273650	291258	250570	300194	301527	331546	318491	312881	341354	283376	304077	314916	282679	298560	369105
730	Protocatechualdehyde	26034	29230	25017.4	31316.9	33977.4	32051.8	61907.2	30409.5	33762.3	43530.3	47499.5	25114.2	38936.5	31309.5	23461.8	43757.5	22869.5	27607.6	29720	22546.3	26819.4	62817.2	39695.6	29148.8	71734.8	63542.4	50705.1	57012.3	72791.3	72558.6	66243.1	74784.4	70197.1	70039.2	69372.7	71560.3	70334.6	63698.4	76821.1
731	13-alpha-(21)-Epoxyeurycomanone	89503.9	88291.1	107116	94848	108641	126680	119715	95460.7	107305	74642.4	78039.3	84090.7	111089	112571	112469	70278.3	90119	81091.2	49322.6	59473.6	54178.8	74425.9	69562.1	81548.9	70268	84496	85170.5	71077.9	90525.1	71923.6	77431.2	77431.2	77431.2	77431.2	77431.2	77431.2	77431.2	77431.2	77431.2
732	Marmesin	1.35617e+07	1.72438e+07	1.57858e+07	1.04348e+08	1.04061e+08	9.75713e+07	1.36007e+07	1.05321e+07	1.04749e+07	1.34391e+07	1.23755e+07	1.3899e+07	1.14546e+07	1.28961e+07	1.25234e+07	1.0349e+07	6.16963e+06	7.30202e+06	7.758e+06	6.45554e+06	8.48399e+06	1.0038e+07	1.12624e+07	1.25982e+07	9.66565e+06	1.06102e+07	1.03786e+07	1.18736e+07	1.4519e+07	1.19032e+07	1.63006e+07	1.7759e+07	1.58446e+07	1.76736e+07	1.72259e+07	1.74483e+07	1.67825e+07	1.57868e+07	1.76253e+07
733	Shikimic acid	1.139e+07	1.26123e+07	1.19488e+07	1.37072e+07	1.31935e+07	5.82551e+06	1.25138e+07	9.86182e+06	1.18563e+07	1.25536e+07	1.1247e+07	1.16943e+07	1.58776e+07	1.38194e+07	1.21741e+07	1.2588e+07	1.32429e+07	1.27546e+07	5.89631e+06	5.83975e+06	4.69115e+06	1.27886e+07	1.26718e+07	1.35049e+07	1.28338e+07	1.20078e+07	1.15915e+07	1.37163e+07	1.17805e+07	1.1174e+07	1.16712e+07	1.34874e+07	1.14318e+07	1.19274e+07	1.25661e+07	1.22507e+07	1.20866e+07	1.16794e+07	1.28574e+07
734	D(-)-Salicin	1.92831e+06	1.65431e+06	2.00659e+06	1.18742e+06	1.09089e+06	2.1658e+06	1.47763e+06	1.59388e+06	1.51964e+06	1.40724e+06	1.29133e+06	1.41653e+06	1.3816e+06	1.32528e+06	1.59891e+06	1.59665e+06	1.81261e+06	1.69153e+06	37734.1	32887.1	32768.7	1.3413e+06	1.21762e+06	1.39643e+06	1.94422e+06	1.8469e+06	1.75601e+06	1.29125e+06	1.77999e+06	1.5035e+06	1.24223e+06	1.2858e+06	1.23456e+06	1.23733e+06	1.28992e+06	1.2357e+06	1.20791e+06	1.22294e+06	1.32799e+06
735	Phospho(enol)pyruvic Acid	59842.1	47302.1	60759.7	77021	81939.4	81652.8	43185.2	60379.1	52834.7	21140.9	56032.3	43524.4	47228.6	58726.8	46569.9	58181.8	71067.1	60846.7	243147	357013	190497	36481.6	29656.9	37746.4	102349	83674.4	79341.7	57368.3	72164.3	50584.8	110996	109665	146792	109554	116058	134594	127946	86824	140478
736	Valsartan	151.549	163.345	224.34	4355.51	3769.76	3836.83	15185.6	8040.67	11952.7	216.334	209.724	149.99	1995.62	2932.53	2305.3	16079.3	6928.74	9674.2	41.9558	42.6365	155.396	430.908	288.61	318.357	3317.32	2917.21	3162.86	69510.2	65205.5	64321.9	4660.93	4706.95	4709.38	4522.98	4475.39	4764.7	4812.04	4400.5	4822.21
737	Taxifolin 7-rhamnoside	412650	455601	449249	494300	584599	296219	363159	535130	304914	567686	450540	461651	447730	550908	505300	698401	496207	481155	667883	657768	864233	606378	398454	384280	436559	320170	339952	311746	456431	369488	562065	523987	491936	509150	485734	548855	500489	641485	448194
738	D-Erythronic acid	6.80304e+06	7.62987e+06	7.27876e+06	4.98422e+06	5.72113e+06	6.53202e+06	9.81276e+06	9.90023e+06	1.01673e+07	7.79738e+06	8.06307e+06	9.89099e+06	1.00665e+07	9.47049e+06	9.96144e+06	8.48839e+06	1.14335e+07	1.18474e+07	2.04465e+07	2.42966e+07	1.86545e+07	9.2332e+06	9.26572e+06	9.93378e+06	7.75608e+06	9.65697e+06	8.92681e+06	6.6226e+06	8.07553e+06	7.42902e+06	1.11685e+07	1.21826e+07	1.26537e+07	1.1253e+07	1.37457e+07	1.13612e+07	1.06673e+07	1.19053e+07	1.27804e+07
739	Diacerein	241710	201277	226281	184111	218705	204660	247810	267877	256908	268403	246324	253211	198865	212942	193053	250130	194513	182287	354018	376810	290844	239815	200248	268594	201386	173013	256903	297182	278133	245003	204119	224777	215592	212396	214680	214508	212141	239159	193677
740	Calcium pantothenate	4.54403e+07	2.87787e+07	2.96252e+07	4.7619e+07	6.02271e+07	3.46683e+07	4.60114e+07	2.52208e+07	2.57343e+07	4.11419e+07	6.00738e+07	2.05569e+07	5.09111e+07	3.66274e+07	4.6132e+07	6.61738e+07	3.66161e+07	3.93995e+07	7.0772e+07	1.2413e+08	1.30379e+08	3.83759e+07	3.63681e+07	4.96893e+07	4.1569e+07	2.87411e+07	3.03282e+07	4.12364e+07	5.20171e+07	3.9587e+07	2.94033e+07	4.23988e+07	5.26928e+07	2.8107e+07	4.27876e+07	2.27592e+07	3.18429e+07	4.86442e+07	3.9803e+07
741	Isomucronulatol 7-O-glucoside	2.63383e+06	1.68176e+06	1.09061e+06	3.24273e+06	3.38176e+06	3.58366e+06	1.66587e+06	2.73644e+06	2.23483e+06	2.30838e+06	2.15137e+06	1.82689e+06	3.85504e+06	3.00716e+06	3.52674e+06	3.34441e+06	3.87584e+06	3.51942e+06	2.37847e+06	1.85944e+06	2.25561e+06	1.71793e+06	1.66027e+06	2.14947e+06	2.3161e+06	1.69473e+06	1.5765e+06	1.92049e+06	2.68639e+06	1.9301e+06	2.78529e+06	2.74142e+06	2.69691e+06	2.7717e+06	2.73252e+06	2.75501e+06	2.78242e+06	3.05351e+06	2.45938e+06
742	Lobetyolin	365304	547864	496983	933606	818893	863580	1.00042e+06	786317	842497	587966	727078	742440	928561	739902	760765	1.62475e+06	779424	1.29189e+06	113764	123900	111036	1.14537e+06	974839	879185	909334	925469	876680	2.55125e+06	2.19229e+06	2.46334e+06	677964	920840	759587	778530	814081	705630	842753	748371	800573
743	Ranaconitine	1.99462e+08	1.39316e+08	1.56729e+08	5.35741e+07	4.42782e+07	5.44297e+07	1.6561e+08	1.431e+08	1.38035e+08	8.27484e+07	1.03383e+08	1.29807e+08	9.03949e+07	1.10125e+08	6.72369e+07	1.02245e+08	9.518e+07	9.24496e+07	3.07343e+07	3.68644e+07	2.55421e+07	5.9771e+07	8.69454e+07	8.23892e+07	9.71469e+07	1.06276e+08	1.06724e+08	1.4698e+08	1.73259e+08	1.31708e+08	6.2974e+07	5.61603e+07	5.96788e+07	5.97119e+07	5.9524e+07	5.93135e+07	5.97513e+07	6.18423e+07	5.73857e+07
744	Isoforsythiaside	952340	525847	471740	551808	367012	388693	525369	451658	485890	679065	834150	825943	706549	860305	679721	592383	497986	596011	308288	393796	179671	735402	770764	783111	418072	522064	573089	670157	624567	1.22282e+06	312366	526650	454943	449360	574671	398520	385239	372866	503857
745	Pneumocandin B0	2.67985e+06	2.40263e+06	1.60859e+06	1.49245e+06	1.81512e+06	832754	754873	942672	1.00344e+06	1.34732e+06	1.55379e+06	1.65005e+06	692109	883573	1.80339e+06	1.37738e+06	1.19755e+06	1.23266e+06	532963	3747.76	529340	1.8434e+06	1.00287e+06	1.2751e+06	385420	462985	393062	453364	503605	393556	446175	643124	530783	524449	544678	527817	530646	505248	564094
746	Bullatine A	587720	504788	460785	477769	458566	800700	379895	360179	358603	536932	575885	535861	455277	459451	477363	490615	469499	462096	318913	360992	328876	490663	339653	453645	269363	201683	198791	323056	274690	320220	255866	246513	251644	246049	257302	254790	253737	235288	262677
747	6''-O-Acetylglycitin	251134	106989	174361	173267	85855.7	123474	233197	366626	286791	170456	149495	267305	142790	119518	163499	198676	131008	266032	385894	420536	381691	120227	119070	153127	138630	185701	177468	118981	109519	79346.6	306647	282132	248652	313050	281125	282911	237842	284093	328647
748	Linderane	7.93387e+06	1.05173e+07	1.05157e+07	7.86393e+06	8.48101e+06	7.32614e+06	7.26825e+06	6.64547e+06	6.45157e+06	1.11062e+07	1.14875e+07	1.12264e+07	9.5929e+06	8.80951e+06	9.60888e+06	6.92244e+06	8.09031e+06	7.88805e+06	2.99877e+07	2.90788e+07	3.4506e+07	8.06675e+06	8.77307e+06	9.01203e+06	6.08027e+06	6.71486e+06	6.65684e+06	7.66169e+06	6.97601e+06	6.10407e+06	6.96088e+06	7.87849e+06	7.9637e+06	7.48876e+06	6.71333e+06	7.5451e+06	7.01461e+06	7.47394e+06	8.018e+06
749	Eriocitrin	2.21368e+06	1.59476e+06	1.76086e+06	2.18377e+06	2.21169e+06	2.03134e+06	1.59198e+06	2.17624e+06	1.98866e+06	1.80098e+06	2.13162e+06	1.89196e+06	2.26188e+06	1.92204e+06	2.61583e+06	2.08209e+06	2.29875e+06	2.44378e+06	3.13879e+06	3.36554e+06	2.599e+06	1.7075e+06	1.47349e+06	1.76983e+06	2.00064e+06	1.48664e+06	1.56237e+06	1.4674e+06	1.99068e+06	2.18879e+06	1.88605e+06	2.75847e+06	1.84249e+06	1.97229e+06	2.35006e+06	1.81721e+06	2.09217e+06	2.15153e+06	2.30035e+06
750	Dehydroandrographolide	224824	230140	242620	259012	265650	374844	791186	705500	630380	224584	192336	178514	409766	467851	432384	700012	1.04669e+06	802173	155400	125694	105010	252385	219859	190631	395585	576261	473485	477758	369886	438833	324794	308280	358824	314278	380451	317833	345763	289203	349197
751	Manninotriose	1.42401e+06	1.89572e+06	1.47851e+06	1.77127e+06	2.01337e+06	1.39546e+06	2.36575e+06	2.43076e+06	2.00629e+06	2.22415e+06	1.9423e+06	1.41451e+06	1.88279e+06	1.93382e+06	1.52249e+06	1.38225e+06	2.45584e+06	2.16626e+06	568975	607862	639035	1.84182e+06	2.50501e+06	2.39192e+06	3.14898e+06	3.49903e+06	3.56493e+06	1.19412e+06	1.50516e+06	1.03014e+06	2.60421e+06	2.64911e+06	2.59488e+06	2.08898e+06	2.86823e+06	2.1188e+06	2.63633e+06	2.54674e+06	2.69089e+06
752	Oxypeucedan hydrate	213397	271425	248011	213786	202662	240057	308940	266195	368339	303465	337048	298091	243100	201116	258967	350172	323039	362206	390907	315675	316699	356831	351955	283583	312870	278530	263556	390151	393440	289835	318798	314133	367382	323251	319624	400937	297225	374757	285829
753	DL-Tartaric acid	616618	810318	878910	795085	717838	1.29335e+06	949864	791856	853263	857562	851926	889916	1.05899e+06	1.01673e+06	1.11459e+06	954229	1.09573e+06	920604	786599	808902	846722	903107	815084	871700	595422	723499	726850	648411	854527	754259	651010	644249	631918	637554	627622	660246	608529	614905	693230
754	L-Asarinin	113580	88581.1	281595	199590	278075	573636	308818	215560	248947	149738	240511	216401	548992	460774	418768	286666	357840	240103	287268	205312	108460	134574	195364	208837	168311	263798	169014	378863	661165	456221	377451	204804	341133	259598	311846	472819	320677	171986	368497
755	Neohesperidin	1.02961e+08	8.6082e+07	8.07372e+07	1.03973e+08	1.12376e+08	7.7258e+07	9.16283e+07	8.35768e+07	8.1329e+07	1.05069e+08	1.02469e+08	7.87743e+07	8.59779e+07	9.3114e+07	1.11239e+08	1.06164e+08	1.01532e+08	8.77875e+07	4.23939e+07	5.97174e+07	7.52738e+07	8.23916e+07	8.11613e+07	9.13841e+07	8.24368e+07	7.91618e+07	7.75899e+07	8.05525e+07	7.8931e+07	9.30437e+07	8.45579e+07	1.01137e+08	8.55355e+07	7.54483e+07	9.62625e+07	7.74882e+07	9.71763e+07	8.33186e+07	9.35191e+07
756	Chrysophanol 8-O-beta-D-glucoside	3.38862e+07	2.52333e+07	3.13115e+07	8.35233e+07	7.93411e+07	8.21946e+07	3.49665e+07	4.02789e+07	3.17767e+07	3.60714e+07	3.58298e+07	3.73565e+07	3.99835e+07	4.05341e+07	3.82924e+07	3.95638e+07	2.60676e+07	2.95373e+07	2.29167e+07	2.4265e+07	2.71279e+07	2.71885e+07	2.29075e+07	3.4094e+07	2.3549e+07	2.78705e+07	2.6037e+07	3.87769e+07	5.50505e+07	4.61501e+07	2.3653e+07	2.3193e+07	2.49125e+07	2.05625e+07	2.47099e+07	2.28707e+07	2.21577e+07	2.29559e+07	2.50598e+07
757	N-Benzoyl-(2R,3S)-3-phenylisoserine	1.88759e+06	969671	1.01427e+06	1.38341e+06	1.53211e+06	1.1674e+06	1.10779e+06	1.18447e+06	1.37522e+06	1.6567e+06	1.01664e+06	1.44081e+06	816481	904297	869425	928715	672922	858759	1.62778e+06	1.29697e+06	1.48106e+06	881718	877781	782160	720785	479160	561092	821567	1.54509e+06	853472	732364	848462	785095	781520	790123	787623	785103	769634	803659
758	Periplocin	91807	149552	92074.5	101885	123649	112133	89169.9	96863.9	64625.6	142975	206908	122580	171191	192270	172927	124492	292636	126322	20771.4	10256	13482.8	154790	123877	190601	186587	201944	283554	88952.7	141506	112107	119524	120648	100227	114472	120832	105901	119939	121786	108194
759	Nystose	90529	109879	116316	154119	101694	81227.1	148447	109493	136027	143264	123298	119070	108861	153009	132759	130101	101325	88732.7	213205	196517	171453	135050	142119	171577	163816	134187	132976	160870	162933	81267	108184	151327	115897	118973	96648.8	134199	133988	132217	108279
760	5-Acetylsalicylic acid	1.36435e+07	1.05747e+07	1.12403e+07	1.31071e+07	1.01476e+07	1.09903e+07	1.27268e+07	1.24877e+07	1.30533e+07	1.29191e+07	1.07517e+07	8.40218e+06	1.08568e+07	1.23959e+07	1.29612e+07	1.26301e+07	1.15949e+07	1.24377e+07	3.07757e+06	2.98822e+06	2.9078e+06	1.31107e+07	9.56312e+06	1.09935e+07	1.45445e+07	1.44557e+07	1.39722e+07	1.04697e+07	9.31351e+06	1.02405e+07	1.52801e+07	1.45832e+07	1.32958e+07	1.34916e+07	1.28266e+07	1.69572e+07	1.5428e+07	1.53904e+07	1.21275e+07
761	N-Acetylneuraminic acid	851175	532909	608987	2.54284e+06	2.87183e+06	2.19823e+06	4.70997e+06	3.99629e+06	5.03614e+06	608287	709026	652720	3.49525e+06	3.12073e+06	3.60682e+06	4.39336e+06	5.51116e+06	4.3835e+06	774002	996102	1.19024e+06	1.37069e+06	1.32847e+06	989572	2.86766e+06	2.94326e+06	2.21203e+06	4.06748e+06	4.71857e+06	5.10033e+06	2.16145e+06	1.8632e+06	1.986e+06	1.99766e+06	1.86652e+06	2.06004e+06	1.94837e+06	1.7417e+06	2.32223e+06
762	(-)-Catechin gallate	1.30741e+06	1.05435e+06	943392	880035	914954	959249	715197	646117	713423	997989	956440	1.0049e+06	861356	827999	928211	694755	733801	626763	490103	433963	415260	994683	790571	927752	712552	592892	607838	489614	666073	504404	825581	791998	814806	786520	820284	818431	802493	853483	764797
763	Protopine	376578	544470	347861	545344	292407	197199	454338	371773	566848	365843	518378	468818	255651	223452	250912	236364	500194	298271	85493	167634	61422.6	468987	491965	547936	176176	250226	197411	139742	236419	161326	219755	420678	326209	321328	272027	313655	341014	220748	402543
764	1,4-Naphthoquinone	1.44278e+06	1.26919e+06	1.37416e+06	1.08904e+06	1.26148e+06	1.30169e+06	1.10108e+06	966839	938789	1.43842e+06	1.41965e+06	1.3976e+06	1.31077e+06	1.42206e+06	1.25969e+06	1.00213e+06	856623	922916	1.39112e+06	1.60019e+06	1.64589e+06	1.27059e+06	1.15786e+06	1.36067e+06	991372	938717	918513	835482	997287	1.09068e+06	874049	896611	970818	911356	873749	899980	927373	807549	1.0007e+06
765	Aurantio-obtusin beta-D-glucoside	9.61315e+06	1.0598e+07	9.69443e+06	9.7692e+06	9.28449e+06	7.84871e+06	1.18422e+07	1.21138e+07	1.18851e+07	7.48119e+06	7.56987e+06	7.79555e+06	6.87197e+06	6.71946e+06	6.21797e+06	9.00064e+06	9.78991e+06	1.16338e+07	9.98219e+06	1.10222e+07	1.0083e+07	6.52579e+06	8.41565e+06	8.21732e+06	6.73413e+06	7.97719e+06	7.40315e+06	5.7025e+06	5.50723e+06	5.38015e+06	1.40776e+07	1.1269e+07	1.34373e+07	1.15931e+07	1.12949e+07	1.29253e+07	1.21614e+07	1.27977e+07	1.29128e+07
766	Ursodeoxycholic acid	371451	306429	368639	1.36032e+06	1.2505e+06	1.37429e+06	1.11932e+06	1.04959e+06	1.27117e+06	341815	363304	347559	888031	957197	954407	1.11459e+06	761796	890487	41714.1	77366.5	98424.2	660177	888260	829492	1.41566e+06	1.2662e+06	1.34544e+06	2.48672e+06	2.98765e+06	2.7597e+06	666289	682352	670271	674799	676004	670672	673108	677554	670479
767	Polygalic acid	68667.2	86180.4	119066	100074	119625	110253	126420	118784	124262	79358.2	108752	124893	103790	68424.9	138436	71047.3	71207.1	122173	121635	101293	140517	87370.3	118770	77813	110144	69144.9	93949.4	124202	85095	120603	98275.1	89793.7	109801	110206	93692.8	92569.1	116502	78700.2	112671
768	(-)-Epicatechin gallate	1.54649e+06	1.20941e+06	1.42871e+06	1.89503e+06	1.88212e+06	1.61189e+06	1.07878e+06	1.0304e+06	1.15565e+06	1.35732e+06	1.27336e+06	1.30661e+06	1.13852e+06	1.21844e+06	1.2701e+06	900431	927721	798355	877440	495886	799426	1.04419e+06	1.01131e+06	1.11589e+06	777061	1.01481e+06	795564	622081	820000	659419	913783	1.05168e+06	1.06975e+06	844764	1.0235e+06	974862	1.03376e+06	869764	1.07159e+06
769	Blinin	4.61485e+07	2.698e+07	2.98298e+07	4.44155e+07	4.0879e+07	4.85963e+07	3.00865e+07	2.72893e+07	2.80491e+07	2.98327e+07	2.96283e+07	2.7421e+07	3.25167e+07	3.03516e+07	2.94985e+07	2.66645e+07	2.89553e+07	2.28782e+07	1.80327e+07	1.93078e+07	1.81083e+07	1.87758e+07	1.90657e+07	2.43154e+07	2.54156e+07	2.27943e+07	2.14463e+07	1.93381e+07	2.57528e+07	1.98921e+07	2.601e+07	2.43732e+07	2.5587e+07	2.22952e+07	2.60605e+07	2.37687e+07	2.38965e+07	2.62653e+07	2.49286e+07
770	1-Caffeoylquinic acid	3.62203e+08	3.58277e+08	3.21506e+08	3.41724e+08	3.2433e+08	6.85134e+07	3.43511e+08	3.27771e+08	3.48519e+08	3.24363e+08	3.20379e+08	3.03675e+08	3.57076e+08	3.42007e+08	3.77672e+08	3.41198e+08	3.71556e+08	3.36495e+08	1.21608e+06	1.34106e+06	1.38267e+06	3.45814e+08	3.38366e+08	3.42507e+08	3.01519e+08	3.14086e+08	3.20681e+08	3.02928e+08	2.76172e+08	2.83063e+08	3.30193e+08	3.28264e+08	3.29497e+08	3.29201e+08	3.29089e+08	3.29747e+08	3.29372e+08	3.22214e+08	3.36126e+08
771	Spermidine	1.25136e+06	1.01128e+06	1.09414e+06	1.92255e+06	1.34257e+06	1.09441e+06	1.26861e+06	1.19814e+06	982485	1.45935e+06	1.32995e+06	1.49504e+06	1.58846e+06	1.21991e+06	1.32901e+06	1.27965e+06	1.35421e+06	1.47834e+06	3.44806e+06	4.15416e+06	2.69833e+06	1.46925e+06	1.62595e+06	1.20318e+06	1.27677e+06	883975	1.02692e+06	1.48441e+06	1.46184e+06	1.38309e+06	1.03107e+06	1.46348e+06	1.53841e+06	1.00225e+06	1.25034e+06	1.01679e+06	1.24975e+06	1.54717e+06	1.13283e+06
772	Topotecan	128126	118930	139978	175487	166646	179105	117061	192723	146332	152793	151121	152246	120064	172207	150307	178722	150228	137478	145640	134101	115570	163635	171099	228734	166527	96647.4	124599	182701	267595	192806	145625	113148	111672	102585	144990	98246.3	121442	115144	138963
773	Azelaic acid	2.93592e+06	6.59841e+06	6.34324e+06	6.30252e+06	7.83388e+06	8.26222e+06	6.25967e+06	6.72424e+06	6.57048e+06	6.24201e+06	8.2491e+06	7.95157e+06	5.6821e+06	4.95061e+06	6.43706e+06	3.12814e+06	3.70824e+06	4.43178e+06	1.10237e+07	1.25605e+07	1.57118e+07	1.4188e+07	2.10075e+07	2.22501e+07	1.17455e+07	1.42749e+07	1.47018e+07	9.92744e+06	1.14524e+07	1.13494e+07	1.06503e+07	1.33892e+07	1.10024e+07	1.08059e+07	1.14932e+07	1.14581e+07	1.12514e+07	1.20758e+07	1.14612e+07
774	Hydroquinone	1.83075e+06	1.59718e+06	1.68027e+06	2.09354e+06	1.98631e+06	1.73312e+06	1.65985e+06	1.6905e+06	1.70607e+06	1.67338e+06	1.54225e+06	1.78664e+06	1.65116e+06	1.3665e+06	1.87254e+06	1.32912e+06	1.29224e+06	1.15909e+06	3.50591e+06	3.91894e+06	3.6483e+06	1.08224e+06	1.26184e+06	1.45967e+06	1.31019e+06	1.19168e+06	1.2272e+06	1.22321e+06	1.37037e+06	1.16011e+06	983164	1.02117e+06	991711	1.10969e+06	989873	1.082e+06	916830	1.00641e+06	1.06024e+06
775	Anisic aldehyde	1.93807e+06	1.557e+06	1.84457e+06	1.61774e+06	1.12052e+06	2.83425e+06	1.33625e+06	1.74864e+06	1.08859e+06	946791	1.46353e+06	1.58603e+06	932692	1.62901e+06	1.1247e+06	1.67786e+06	1.58984e+06	1.93334e+06	4.07799e+06	3.95539e+06	3.21725e+06	1.34318e+06	1.88603e+06	2.17705e+06	1.46863e+06	957007	1.36585e+06	1.11613e+06	1.06816e+06	1.28645e+06	1.26325e+06	1.4961e+06	1.34973e+06	1.39917e+06	1.3401e+06	1.3657e+06	1.38832e+06	1.63583e+06	1.14567e+06
776	alpha-Amylcinnamaldehyde	1.53077e+06	1.82567e+06	1.71803e+06	2.36928e+06	2.23294e+06	2.67694e+06	1.79655e+06	2.04431e+06	1.93943e+06	1.03691e+06	900833	1.23159e+06	2.56343e+06	3.2066e+06	3.10437e+06	2.78238e+06	3.02098e+06	2.87763e+06	578258	487407	622406	1.12284e+06	1.43518e+06	1.05425e+06	2.2762e+06	3.08053e+06	2.80955e+06	2.25747e+06	1.76064e+06	1.95758e+06	1.7237e+06	1.82542e+06	1.79043e+06	1.67503e+06	1.87619e+06	1.8691e+06	1.69085e+06	1.81752e+06	1.73144e+06
777	Propyl gallate	3924.76	14799.9	7102.21	52170.2	29983.8	26695.3	105900	104511	104622	5444.51	13451.8	7714.99	49736.7	43843.8	32677.1	58200.2	65330.9	102568	11272.6	7273.59	26314.4	13502.9	11447.9	1829.79	103349	86786.6	71835	148167	207446	180143	60529.3	61856.6	53252.7	79191.6	47206.9	47792.9	58512	63311.2	67140.1
778	Vanillic acid	1.82259e+06	1.93806e+06	1.75146e+06	1.63259e+06	1.812e+06	2.61354e+06	2.11453e+06	2.48181e+06	2.27662e+06	1.92418e+06	2.29342e+06	2.41659e+06	2.13316e+06	1.8651e+06	2.13737e+06	1.92714e+06	2.01801e+06	1.91857e+06	7.00831e+06	7.46238e+06	6.12489e+06	1.77243e+06	2.03718e+06	2.00623e+06	1.68149e+06	1.76724e+06	1.73423e+06	2.01406e+06	1.93825e+06	1.95483e+06	1.82001e+06	1.99149e+06	1.99279e+06	1.89752e+06	1.94455e+06	1.87977e+06	1.95402e+06	1.87052e+06	1.96487e+06
779	Vanillin	438349	327760	295113	408560	305181	520916	414121	465798	414240	332604	392706	399025	404687	398099	292101	341419	414936	379373	1.01002e+06	1.00115e+06	1.06077e+06	298459	358972	386189	288835	334056	275226	480333	395340	351071	450974	346880	379489	283927	365124	405250	398413	361815	373924
780	alpha-Methylcinnamic acid	5.91295e+06	7.06481e+06	6.43536e+06	5.70093e+06	4.98427e+06	6.03875e+06	3.2329e+06	3.19666e+06	3.2301e+06	5.99745e+06	5.11356e+06	5.28272e+06	4.26565e+06	5.5038e+06	4.55495e+06	5.50604e+06	4.6721e+06	4.42153e+06	6.81926e+06	6.88903e+06	7.45638e+06	5.62379e+06	6.19477e+06	5.52789e+06	5.05676e+06	7.15474e+06	6.07243e+06	5.275e+06	4.87841e+06	5.33784e+06	4.36011e+06	4.5203e+06	5.27716e+06	4.1636e+06	4.08328e+06	4.64029e+06	4.42109e+06	5.02021e+06	4.29539e+06
781	7-Ethyl-10-Hydroxy-Camptothecin	14609.2	25215.5	24537.5	32745	55095.2	19334.5	25516.3	35795.6	44596.2	46111.8	46783.9	56282.6	36373.1	65338.3	36225.9	13644.6	4255.89	9293.24	7658.63	2617.72	1279.03	117027	160962	210844	161392	175786	182677	69302	47976.2	64243.5	72454.8	83640.2	63504.3	69739.4	114623	66959.9	72439.4	81130.8	68805.8
782	Loureirin B	113.363	766.824	656.037	448.591	812.359	752.44	732.956	631.629	413.272	651.924	1422.33	785.176	709.169	825.295	871.009	988.254	678.59	366.675	348.705	784.149	123.709	2098.69	1187.98	1428.68	6848.3	3498.95	3903.83	942.138	1244.53	786.032	11479.1	11009.9	11137.2	11941.6	10624.3	11067.6	10581.9	12882.3	10511.2
783	Loureirin A	3.94516e+07	3.95177e+07	3.88919e+07	3.4137e+07	3.62145e+07	3.71662e+07	1.86813e+07	1.81827e+07	1.69081e+07	3.10047e+07	3.16036e+07	3.35052e+07	2.62237e+07	2.92817e+07	2.82592e+07	2.97395e+07	2.47025e+07	2.9752e+07	3.22358e+07	3.44038e+07	3.90578e+07	3.55801e+07	3.40618e+07	2.88206e+07	3.4751e+07	3.80621e+07	3.77342e+07	3.33075e+07	2.79227e+07	2.9526e+07	2.87412e+07	2.77037e+07	2.89702e+07	2.78662e+07	3.1735e+07	2.90821e+07	2.66091e+07	2.91002e+07	2.85107e+07
784	Scutellarin methyl ester	191096	169277	154302	223610	231995	201311	207113	227376	215617	269191	323321	290752	276538	283301	253498	233723	156847	235135	302420	228154	284992	268298	241011	191469	192801	197472	255669	224516	293268	217583	207476	231885	223763	227702	232609	208473	239911	211765	221701
785	L-Homocitrulline	92369.6	104958	93963	92950.6	81286.1	131761	85241.4	84165.5	81256.1	85747.8	114289	70372	97667.1	89270.4	87113.9	105337	137620	127820	136888	127469	153140	48981.3	72449.8	101150	65755.8	96752.8	106979	83849.7	52399.7	65085.8	97804.6	101233	91146.3	80690	121426	83683.5	84980	112224	92516.5
786	Dihydrocoumarin	1.60828e+07	1.51955e+07	1.51529e+07	3.12918e+07	2.8998e+07	1.98342e+07	1.42953e+07	1.60851e+07	1.40927e+07	1.58211e+07	1.39848e+07	1.59996e+07	1.43954e+07	1.33767e+07	1.36413e+07	1.17384e+07	9.35863e+06	1.08544e+07	1.10116e+07	1.30325e+07	1.32458e+07	1.4568e+07	1.48437e+07	1.70955e+07	1.21069e+07	1.23165e+07	1.20434e+07	1.66048e+07	2.21951e+07	1.92875e+07	1.13361e+07	1.20002e+07	1.172e+07	1.22857e+07	1.20425e+07	1.17755e+07	1.18952e+07	1.07458e+07	1.26362e+07
787	2-Methylheptanoic Acid	704699	767164	711813	605054	591373	603373	277878	268171	379943	539397	597485	614617	644552	493768	544794	427677	388821	469870	882696	880522	942514	631805	679138	523925	659416	708076	738290	479892	447815	460675	512757	606583	684166	555019	654229	611730	562839	514323	658909
788	o-Toluic acid	3.86706e+07	4.58927e+07	4.10013e+07	1.83386e+07	1.92492e+07	2.07477e+07	2.08892e+07	2.25197e+07	2.31092e+07	3.62047e+07	3.58237e+07	3.51985e+07	3.09852e+07	3.81584e+07	3.64494e+07	2.28465e+07	2.28786e+07	2.47388e+07	4.40187e+07	4.9643e+07	5.01579e+07	3.20532e+07	3.22074e+07	2.85467e+07	3.24184e+07	3.38777e+07	3.54713e+07	1.83115e+07	1.41586e+07	1.49236e+07	2.82515e+07	2.76801e+07	2.98368e+07	2.77227e+07	2.85024e+07	2.92678e+07	2.78046e+07	2.83102e+07	2.84071e+07
789	Eleutheroside B/Syringin	587976	333909	510527	705198	595756	227378	492489	497391	453770	506051	545443	696775	605211	671525	571082	367293	235830	397038	133753	155341	135563	641960	482516	663636	495573	639497	540786	837675	895269	874457	275013	165285	209363	219482	224996	258070	236287	196575	199092
790	Guanosine	4.88894e+06	9.87562e+06	5.72534e+06	4.51761e+06	5.56507e+06	8.08014e+06	7.53858e+06	6.68118e+06	6.74879e+06	1.37802e+07	1.26414e+07	1.16496e+07	1.15266e+07	1.03905e+07	1.41204e+07	7.54862e+06	9.41703e+06	8.76235e+06	2.75696e+07	2.65174e+07	1.94843e+07	1.54371e+07	2.36536e+07	2.25452e+07	1.53847e+07	1.5093e+07	1.85764e+07	1.11099e+07	1.59361e+07	1.46937e+07	1.37223e+07	1.04571e+07	1.21673e+07	1.24475e+07	1.38103e+07	9.44307e+06	1.42513e+07	1.22316e+07	1.15672e+07
791	Forsythoside I	2.23204e+06	1.55055e+06	2.00603e+06	1.75782e+06	2.489e+06	1.3419e+06	1.56793e+06	1.11679e+06	1.46073e+06	1.59896e+06	3.07969e+06	1.78916e+06	2.08729e+06	3.20943e+06	3.17325e+06	1.97177e+06	1.55101e+06	2.01495e+06	72924.8	223523	107045	2.60001e+06	2.07758e+06	2.94567e+06	1.36661e+06	1.75093e+06	1.55338e+06	3.14991e+06	2.24667e+06	5.21288e+06	743581	1.60312e+06	1.20728e+06	1.1784e+06	1.00088e+06	1.78477e+06	923085	1.22951e+06	993157
792	Sesamoside	173241	295190	199957	212489	220608	131537	401810	367694	352100	252544	174838	205062	309500	314071	253992	337318	388819	419274	178774	203496	134745	239309	219626	220884	204868	214967	143348	262169	392972	239441	257851	358268	310947	316180	373743	306052	311930	320403	286993
793	Quercetin	1.23217e+07	2.21436e+07	2.29154e+07	8.33957e+06	1.09011e+07	9.07619e+06	1.13476e+07	1.03546e+07	1.65958e+07	1.70837e+07	1.49e+07	1.73486e+07	1.25759e+07	1.06369e+07	9.02819e+06	1.50869e+07	1.20889e+07	9.03739e+06	1.82222e+07	1.61888e+07	1.81616e+07	1.67015e+07	1.43339e+07	1.23216e+07	1.40045e+07	1.28129e+07	1.19614e+07	2.02601e+07	1.66431e+07	1.82025e+07	1.41305e+07	1.40622e+07	1.82559e+07	1.58549e+07	1.57336e+07	1.28184e+07	1.50936e+07	1.77503e+07	1.37095e+07
794	Lauryl gallate	65436.4	45091.2	89830.2	271883	364824	157234	230351	250917	243885	113851	90395.5	130869	244218	265019	290431	156706	211933	223488	60207.1	35438.9	119286	188915	202130	237769	354717	352481	329781	219817	360686	283614	255909	262101	255414	261148	258550	256376	260262	257740	258466
795	Moluccanin	4.56353e+06	3.67045e+06	2.59407e+06	4.71411e+06	3.44908e+06	4.4644e+06	2.81138e+06	2.58062e+06	2.21366e+06	5.18103e+06	4.11192e+06	2.45848e+06	3.18088e+06	3.0125e+06	3.65218e+06	4.49126e+06	5.23747e+06	3.26541e+06	6.32366e+06	5.77473e+06	5.73375e+06	3.23156e+06	2.82371e+06	2.7746e+06	2.06357e+06	1.7086e+06	1.65594e+06	2.37706e+06	1.79132e+06	1.57084e+06	2.43436e+06	2.62868e+06	2.2479e+06	2.56185e+06	2.45337e+06	2.54134e+06	2.44171e+06	2.615e+06	2.32353e+06
796	2'-Hydroxygenistein	5.74815e+06	5.81801e+06	8.05804e+06	2.84605e+06	2.63364e+06	3.18924e+06	5.91658e+06	4.98191e+06	3.31221e+06	4.33271e+06	5.90689e+06	4.4268e+06	5.56204e+06	5.82254e+06	6.35482e+06	6.00439e+06	4.29818e+06	9.00698e+06	3.8018e+06	5.22533e+06	3.61181e+06	3.99094e+06	6.01211e+06	3.31463e+06	4.55358e+06	4.17206e+06	4.28258e+06	5.04459e+06	2.56285e+06	3.66738e+06	6.28702e+06	3.75703e+06	4.16584e+06	5.48942e+06	5.48026e+06	5.96373e+06	4.61945e+06	4.47739e+06	4.72776e+06
797	Oroxin B	5.30232e+06	2.32839e+06	1.55072e+06	5.80337e+06	7.10512e+06	1.75041e+06	914949	2.61882e+06	1.62406e+06	5.62345e+06	2.3176e+06	3.51745e+06	1.27436e+06	5.46145e+06	6.49993e+06	2.65223e+06	3.46211e+06	4.78235e+06	2.93176e+06	1.04189e+07	4.3362e+06	5.77421e+06	1.54908e+06	1.50491e+06	2.12304e+06	2.70188e+06	3.37395e+06	1.58778e+06	8.2033e+06	1.30537e+06	2.93869e+06	4.5346e+06	2.7767e+06	3.16966e+06	3.35425e+06	2.2174e+06	4.34474e+06	4.52232e+06	2.50045e+06
798	Scopolamine hydrobromide	10549.4	10612.4	8276.4	1.25567e+06	1.27302e+06	1.30086e+06	72427.7	92765.2	87665.5	8896.2	4520.78	4124.68	76826.1	66629.4	81433.5	101989	95889	138035	16658.4	10881.4	18138	5921.89	10266.5	11183.4	55354.3	62106.1	40359.8	61172.2	73233.3	55281.7	106489	113636	107975	107647	123902	120117	99783.4	119607	102529
799	Ferulic acid	4.82821e+06	4.50408e+06	4.21614e+06	4.13601e+06	4.04515e+06	4.31295e+06	5.12997e+06	4.75279e+06	5.01947e+06	3.59894e+06	3.44981e+06	3.21127e+06	3.79758e+06	3.86822e+06	3.87779e+06	4.71601e+06	6.07706e+06	5.15806e+06	5.78887e+06	5.16377e+06	5.37693e+06	4.2317e+06	3.61352e+06	3.6228e+06	3.96604e+06	3.9136e+06	3.39917e+06	3.68955e+06	2.98979e+06	3.28094e+06	4.44268e+06	4.72844e+06	4.54711e+06	4.51743e+06	4.54706e+06	4.42479e+06	4.66707e+06	4.60708e+06	4.51452e+06
800	Pioglitazone hydrochloride	571069	289139	357675	269149	263697	139510	283926	334609	251105	446498	447064	394369	454035	444349	452783	336048	165212	256247	210533	226427	194036	332504	225189	395290	219670	224765	174011	239590	297065	233930	296381	345015	292506	332866	366641	319039	347695	356990	255757
801	Tetramethylpyrazine	316531	204722	229772	436714	384599	464296	378446	364482	328796	352221	342793	373223	280707	297268	288514	392955	324049	379799	1.089e+06	912996	1.11814e+06	222647	244817	295249	323997	287719	261186	351742	385097	336583	330557	324067	423781	329668	404507	287225	359881	356401	350582
802	10-Undecen-1-ol	1.15032e+06	1.07219e+06	1.07076e+06	1.24264e+06	1.26444e+06	978627	1.1434e+06	1.18126e+06	1.19464e+06	1.17756e+06	1.25961e+06	1.312e+06	1.02662e+06	1.04208e+06	1.00417e+06	1.10005e+06	952484	1.01835e+06	3.15054e+06	3.15714e+06	3.23076e+06	1.28094e+06	1.22265e+06	1.28491e+06	1.0035e+06	1.02024e+06	992721	1.3341e+06	1.41916e+06	1.31329e+06	1.34595e+06	1.37598e+06	1.36381e+06	1.40854e+06	1.38817e+06	1.33694e+06	1.44471e+06	1.39194e+06	1.29812e+06
803	Epmedin B	167075	200885	177930	283032	205778	304501	135134	327757	253256	233914	287827	178783	213910	262573	213771	234332	219826	224106	9049.69	852.554	32628.5	262726	183913	240777	166871	165592	187539	207402	191870	173828	222851	128301	277285	169012	183633	205740	252180	167889	166240
804	Agnuside	1.56198e+06	1.6783e+06	1.62371e+06	1.25197e+06	824204	1.1482e+06	970336	741936	898324	1.811e+06	1.19612e+06	1.61515e+06	1.04331e+06	998153	993750	1.33236e+06	990727	1.02071e+06	1.41608e+06	1.25807e+06	825294	1.69232e+06	794537	987158	516973	471168	573945	900777	357654	622069	928816	997807	961738	955103	968364	959809	963939	924338	997634
805	Methyl hesperidin	1.3585e+07	1.01524e+07	9.13532e+06	1.29356e+07	7.44246e+06	8.64236e+06	8.08981e+06	9.73981e+06	7.53695e+06	8.45372e+06	9.55291e+06	1.13143e+07	1.20423e+07	1.36479e+07	1.54262e+07	1.05738e+07	8.02418e+06	9.9096e+06	1.42003e+07	1.20135e+07	7.55541e+06	9.26303e+06	8.0123e+06	1.07747e+07	1.30574e+07	9.36036e+06	1.05504e+07	6.97633e+06	1.19411e+07	7.59852e+06	9.59778e+06	1.10603e+07	8.30992e+06	1.01774e+07	1.0142e+07	1.02289e+07	8.82064e+06	9.99147e+06	1.02341e+07
806	Fumaric acid	1.59231e+06	1.50243e+06	1.38036e+06	1.87114e+06	1.87303e+06	1.49603e+06	1.57161e+06	1.59883e+06	1.5269e+06	2.14104e+06	1.77307e+06	2.53259e+06	1.46246e+06	1.60423e+06	1.47675e+06	1.47738e+06	1.1242e+06	1.47539e+06	5.04648e+06	5.60993e+06	4.73387e+06	1.8785e+06	2.1342e+06	1.85856e+06	993606	1.14677e+06	1.19031e+06	1.78289e+06	1.95938e+06	2.28514e+06	1.71339e+06	1.34168e+06	1.7146e+06	1.37219e+06	1.41132e+06	1.5065e+06	1.84128e+06	1.43041e+06	1.48078e+06
807	Maleic acid	1.39399e+06	1.27707e+06	1.35171e+06	1.91022e+06	2.01842e+06	1.71144e+06	1.00559e+06	1.69671e+06	1.54043e+06	1.6697e+06	1.71728e+06	1.98539e+06	1.26322e+06	1.61646e+06	1.12242e+06	1.26866e+06	1.20734e+06	1.446e+06	4.23928e+06	4.24965e+06	4.32914e+06	2.16939e+06	1.9092e+06	1.65368e+06	1.21878e+06	1.32509e+06	1.02635e+06	1.68368e+06	2.20717e+06	1.7798e+06	1.78729e+06	1.15382e+06	1.87773e+06	1.59791e+06	1.51734e+06	1.64716e+06	1.5851e+06	1.37454e+06	1.65048e+06
808	Taccalonolide A	84281.7	234511	270641	41613.3	72845	105698	147196	177999	183995	82525.9	47934.3	61794.1	186816	282849	123441	251188	263649	227167	12819.1	16160.3	10941.1	85511.4	245004	137028	331393	419551	407502	200655	41111.4	158079	547558	323771	418501	400245	343137	531959	460412	331493	452978
809	Isomeranzin	7.48169e+06	8.94216e+06	9.55964e+06	5.3974e+06	6.17026e+06	6.71447e+06	7.95679e+06	7.2373e+06	7.556e+06	6.96804e+06	5.98167e+06	6.45122e+06	8.78925e+06	8.70347e+06	8.15612e+06	8.70045e+06	1.25389e+07	8.96359e+06	8.61997e+06	7.98956e+06	8.57059e+06	1.04433e+07	7.32876e+06	8.11735e+06	1.03453e+07	9.52854e+06	1.13349e+07	5.55496e+06	5.80407e+06	6.04729e+06	5.89137e+06	6.11437e+06	6.54482e+06	5.83414e+06	6.21611e+06	6.48342e+06	5.94938e+06	6.20208e+06	5.95986e+06
810	Purpureaside C	1.22424e+06	716663	818699	927636	748256	735626	571784	760468	546431	499871	479404	544832	825046	923874	813542	717560	806925	724893	1.51504e+06	1.26481e+06	1.47675e+06	535536	567848	861395	1.16718e+06	1.09825e+06	1.10347e+06	545992	718027	685125	1.2191e+06	1.43365e+06	1.10115e+06	1.33565e+06	1.21768e+06	1.14579e+06	1.33701e+06	1.21781e+06	1.33089e+06
811	Sibiricose A5	517835	468430	291225	430878	416180	505107	303723	389243	374627	340951	281233	248646	338317	368121	364446	372213	520130	318561	356031	255652	289700	278905	297391	391613	336287	313065	339485	194785	312378	275941	373460	361876	376142	325973	373896	341501	401286	360503	353383
812	Bulleyaconi cine A	290646	435652	338270	231700	194987	263969	101257	97960.5	93014.5	264084	277026	289210	234690	143232	168705	129778	108855	120966	16814.2	45404.5	49063.3	332568	309504	322800	264029	321610	218210	134314	169333	205064	169414	157249	189220	146200	184940	164313	173990	165124	163316
813	3-Methylxanthine	257005	253675	361699	285917	316558	235304	323727	394898	409826	285206	240156	363149	264856	314905	309402	319114	233935	245412	90998.1	191782	209259	239036	270322	341252	258612	322703	260128	304801	256440	322321	211472	210774	210003	213291	209755	210261	210780	229189	195374
814	Ginkgolide J	2.33804e+07	1.88653e+07	1.65139e+07	5.93642e+07	6.56121e+07	7.24504e+07	1.50551e+07	1.25144e+07	1.26352e+07	1.47576e+07	1.46373e+07	1.56211e+07	1.40911e+07	1.49652e+07	1.52562e+07	1.32446e+07	8.47618e+06	9.35625e+06	1.48542e+07	1.09633e+07	1.61029e+07	1.21929e+07	1.11874e+07	1.44902e+07	9.03075e+06	1.06055e+07	9.55966e+06	1.23382e+07	1.47717e+07	1.35784e+07	1.17584e+07	1.21053e+07	1.19291e+07	1.19373e+07	1.18975e+07	1.19535e+07	1.19297e+07	1.18619e+07	1.19885e+07
815	Epigoitrin	1.31817e+06	1.10795e+06	1.03419e+06	1.64755e+06	1.47125e+06	1.18785e+06	1.39681e+06	1.62255e+06	1.37181e+06	1.46516e+06	1.36871e+06	1.2478e+06	1.36838e+06	1.14992e+06	1.0557e+06	1.16627e+06	1.04756e+06	1.07283e+06	2.83103e+06	3.29448e+06	2.67624e+06	1.26199e+06	1.92077e+06	1.27496e+06	1.10821e+06	1.02577e+06	872694	1.44631e+06	1.40694e+06	1.4307e+06	1.48123e+06	1.23038e+06	1.56033e+06	1.40189e+06	1.45646e+06	1.49527e+06	1.19495e+06	1.49329e+06	1.43497e+06
816	Betaine	2.06447e+06	2.69072e+06	3.10005e+06	1.99187e+06	2.14893e+06	1.64795e+06	2.15654e+06	2.08878e+06	2.07559e+06	1.7944e+06	1.80022e+06	1.72259e+06	1.657e+06	1.76956e+06	1.93542e+06	2.2353e+06	2.40208e+06	2.15645e+06	4.80885e+06	5.31332e+06	4.49279e+06	2.15693e+06	2.09993e+06	1.88292e+06	2.31453e+06	2.269e+06	2.07446e+06	1.78266e+06	1.74742e+06	1.82962e+06	2.18092e+06	2.29993e+06	2.38904e+06	2.16002e+06	2.24245e+06	2.21065e+06	2.17859e+06	2.28241e+06	2.3278e+06
817	Taurine	807403	984546	953904	527342	480606	291426	905534	886406	1.1395e+06	729584	1.0354e+06	710874	535222	504047	517190	760817	1.25657e+06	861167	1.42687e+06	1.51021e+06	1.4809e+06	874153	898851	904365	798624	752675	742633	700641	887060	777608	903103	1.13331e+06	1.03273e+06	932598	974325	1.05514e+06	996174	1.07755e+06	934297
818	Palmatine chloride	69469.1	40201.2	25948.6	59518.9	62649.7	87878.9	62139.6	50058.7	62362	55741.7	56689.9	38018.6	66562.6	47957.4	47308.4	66489.3	45419.9	51131.9	78664.1	86760	86451.9	50354.3	64183.7	53027.4	62363.7	40147.4	53512.5	89811.2	59137.8	44439.4	38642.7	77769.4	38007.3	53429.9	52324.7	56413.2	57800.4	64363.3	34199.6
819	5-Aminolevulinic acid	251642	283000	223428	216883	182440	306778	234124	202739	226908	204233	233696	136353	261635	213818	269573	195183	249048	264250	331782	347378	299504	167366	230182	259807	225779	252748	292186	166859	175858	163588	340155	261661	270995	308386	287530	278444	313156	308962	271640
820	trans,trans-Farnesol	1.29984e+06	1.26171e+06	1.45139e+06	2.98933e+06	3.2462e+06	2.3732e+06	3.41224e+06	3.59774e+06	3.30109e+06	1.76586e+06	1.81166e+06	1.86425e+06	2.94476e+06	2.77811e+06	2.86034e+06	2.15405e+06	2.14817e+06	2.17628e+06	269991	218100	286279	2.18101e+06	2.70561e+06	2.92073e+06	3.08966e+06	3.58846e+06	3.40162e+06	3.37387e+06	3.65385e+06	3.54904e+06	2.64967e+06	2.69957e+06	2.67713e+06	2.65995e+06	2.67678e+06	2.68296e+06	2.68779e+06	2.62863e+06	2.70344e+06
821	Dipropyl adipate	1.69674e+07	1.7998e+07	1.73694e+07	1.34337e+07	1.47789e+07	1.56343e+07	7.05991e+06	8.09198e+06	7.60508e+06	1.42023e+07	1.5361e+07	1.59438e+07	1.39512e+07	1.53442e+07	1.44255e+07	9.14225e+06	9.05537e+06	1.04231e+07	2.11434e+07	2.32241e+07	2.28472e+07	1.60238e+07	1.78808e+07	1.48691e+07	1.78419e+07	1.85323e+07	1.72502e+07	1.23667e+07	1.00372e+07	1.11972e+07	1.48785e+07	1.58228e+07	1.50244e+07	1.63159e+07	1.55412e+07	1.60176e+07	1.44787e+07	1.51367e+07	1.60166e+07
822	3,4-Dihydroxyphenylethanol	5.23703e+06	4.33418e+06	4.53519e+06	5.15741e+06	4.67726e+06	4.23322e+06	4.30663e+06	5.57484e+06	4.58189e+06	5.30794e+06	5.56814e+06	4.68011e+06	4.62753e+06	3.72972e+06	4.40938e+06	5.38702e+06	5.01703e+06	4.78992e+06	4.28875e+06	4.9178e+06	4.1734e+06	4.92575e+06	4.7335e+06	4.18099e+06	4.50216e+06	4.25327e+06	4.24915e+06	4.89751e+06	5.02936e+06	4.78039e+06	4.33085e+06	4.36353e+06	4.5168e+06	4.04556e+06	4.58772e+06	4.59099e+06	4.21597e+06	4.23779e+06	4.46576e+06
823	DL-Homocysteine thiolactone	3.83919e+06	3.33663e+06	3.52951e+06	4.75627e+06	4.27059e+06	3.48845e+06	3.90945e+06	3.80372e+06	3.25651e+06	3.91561e+06	3.53232e+06	3.86931e+06	3.75316e+06	4.01554e+06	3.54609e+06	3.7493e+06	3.32445e+06	3.61729e+06	5.73228e+06	6.29124e+06	5.27271e+06	3.94596e+06	3.32108e+06	3.93463e+06	3.52977e+06	3.08254e+06	3.03487e+06	3.87732e+06	4.18098e+06	4.15137e+06	3.14609e+06	3.83936e+06	3.01891e+06	3.25291e+06	3.26762e+06	3.41631e+06	3.2903e+06	3.34065e+06	3.36448e+06
824	Ganoderic acid C6	2.76068e+06	3.23036e+06	2.72733e+06	1.89991e+06	2.21742e+06	2.65734e+06	1.67332e+06	2.84388e+06	1.89134e+06	1.83556e+06	2.74448e+06	2.68121e+06	3.07718e+06	2.48679e+06	3.89018e+06	2.61887e+06	1.95526e+06	2.82155e+06	153379	101221	206902	2.07249e+06	1.79536e+06	2.44895e+06	2.60502e+06	1.87019e+06	1.55602e+06	2.18383e+06	1.34165e+06	1.65921e+06	1.69084e+06	1.96021e+06	1.83949e+06	1.84794e+06	1.77383e+06	1.85072e+06	1.81211e+06	2.05407e+06	1.63164e+06
825	Calceolarioside B	2.06203e+06	2.99979e+06	3.44441e+06	1.99847e+06	872242	2.17018e+06	2.90229e+06	3.02046e+06	3.14217e+06	2.6816e+06	2.47133e+06	2.94488e+06	1.36799e+06	1.53671e+06	1.57942e+06	1.68261e+06	1.73471e+06	1.46143e+06	5.0494e+06	6.28041e+06	4.64507e+06	2.53865e+06	1.73028e+06	1.78366e+06	1.40749e+06	1.55772e+06	1.82268e+06	2.14151e+06	1.63994e+06	1.81565e+06	1.99512e+06	1.56218e+06	2.12507e+06	1.42998e+06	1.92252e+06	1.94551e+06	1.69538e+06	2.13507e+06	1.54246e+06
826	3-(3-Methoxyphenyl)propionic acid	3.6843e+06	3.88654e+06	4.44452e+06	5.78737e+06	5.19751e+06	5.08179e+06	9.92796e+06	9.06823e+06	1.00497e+07	3.10323e+06	2.85721e+06	3.56349e+06	7.27025e+06	6.97708e+06	6.05492e+06	9.72753e+06	1.08808e+07	1.05951e+07	3.36321e+06	2.92165e+06	3.4341e+06	3.70298e+06	4.17473e+06	3.93755e+06	5.11265e+06	6.39977e+06	6.22767e+06	8.33099e+06	6.08105e+06	7.60454e+06	5.4086e+06	6.0019e+06	5.94298e+06	6.26908e+06	5.53403e+06	5.77053e+06	6.01133e+06	5.5312e+06	5.95821e+06
827	Plantamajoside	31653.5	26407.1	28596.7	31465.1	30743.1	33600.6	21669.8	45272.7	33548.1	21110.9	44682.4	24774.6	65367.4	33153.6	68202.3	27541.2	40399.4	38782.2	82495.9	63112.1	76027.3	23207.8	24208.1	55626.9	46499	36369.5	45240.3	48155	47835.2	30501.7	132548	122523	122589	138542	143449	128750	122804	146443	113384
828	Phenethyl caffeate	1.35038e+07	1.7693e+07	1.49715e+07	8.83957e+06	9.26913e+06	1.28736e+07	5.86774e+06	8.27476e+06	4.47728e+06	1.12561e+07	1.36077e+07	1.22952e+07	1.03495e+07	1.18706e+07	1.10598e+07	9.803e+06	8.00446e+06	8.16179e+06	1.04109e+07	1.26537e+07	1.14919e+07	1.12037e+07	1.17511e+07	1.08044e+07	1.11889e+07	1.41389e+07	1.5852e+07	7.60697e+06	5.65895e+06	6.08147e+06	9.68141e+06	1.14693e+07	1.15408e+07	1.04922e+07	1.07133e+07	1.11845e+07	1.05881e+07	1.12722e+07	1.0186e+07
829	Typhaneoside	1.89848e+07	1.73388e+07	1.85031e+07	1.44577e+07	9.7488e+06	2.94712e+06	2.23709e+07	1.69509e+07	1.29264e+07	2.55412e+07	2.26241e+07	1.56408e+07	2.40689e+07	1.91011e+07	3.02382e+07	1.51993e+07	1.28175e+07	1.51167e+07	566997	816306	431201	2.47762e+07	2.57666e+07	2.44315e+07	1.6386e+07	2.02708e+07	1.67504e+07	1.73859e+07	2.07308e+07	2.56651e+07	1.39124e+07	1.72768e+07	1.28713e+07	1.22641e+07	1.46974e+07	1.327e+07	1.13432e+07	2.20071e+07	1.19708e+07
830	Phellodendrine chloride	163122	121841	171776	328067	251232	206340	572016	593787	502802	105578	129719	104251	433075	326364	355999	373852	347991	387859	283662	316684	281230	118281	113602	141303	390921	433497	400445	385030	577475	460002	306120	318896	305204	285448	306605	355509	294413	299696	309154
831	Urocanic acid	2.26912e+06	2.07238e+06	1.96438e+06	1.90861e+06	1.85281e+06	1.77218e+06	1.73086e+06	2.26386e+06	2.05971e+06	1.74092e+06	2.0845e+06	2.02795e+06	2.09805e+06	2.06728e+06	2.43551e+06	2.2364e+06	1.98896e+06	2.43546e+06	2.09624e+06	2.1441e+06	1.53656e+06	2.25413e+06	2.12502e+06	2.12532e+06	2.11251e+06	1.96418e+06	1.7795e+06	2.04414e+06	2.15744e+06	2.22033e+06	2.10312e+06	1.96014e+06	2.14358e+06	2.08798e+06	1.74367e+06	2.07438e+06	1.99999e+06	1.97583e+06	2.20584e+06
832	Cinnamaldehyde	1.10848e+08	1.07589e+08	1.13584e+08	9.96517e+07	9.39116e+07	9.21241e+07	1.06309e+08	1.07987e+08	9.86627e+07	1.19145e+08	1.18165e+08	1.25507e+08	1.08093e+08	9.82739e+07	1.0415e+08	1.02443e+08	1.18839e+08	1.06995e+08	2.79131e+07	2.26755e+07	2.76774e+07	1.1416e+08	9.68338e+07	9.86415e+07	7.86225e+07	8.76281e+07	8.41742e+07	8.94949e+07	8.29392e+07	9.42792e+07	7.97712e+07	1.00758e+08	8.97682e+07	9.71234e+07	8.77089e+07	9.14907e+07	8.38672e+07	9.83043e+07	8.74544e+07
833	Octopamine	910580	952544	683855	910705	620142	711928	1.36509e+06	1.33328e+06	1.42543e+06	1.31092e+06	1.08757e+06	830916	1.13987e+06	1.33759e+06	1.44028e+06	1.6879e+06	1.23789e+06	1.40664e+06	2.04732e+06	1.25705e+06	1.05646e+06	1.3238e+06	1.3288e+06	1.32222e+06	2.10453e+06	1.40113e+06	1.14736e+06	1.95755e+06	2.74462e+06	2.34757e+06	1.16458e+06	920342	1.18816e+06	1.21255e+06	1.56222e+06	753492	984991	1.23759e+06	1.16062e+06
834	Octyl gallate	16888.2	27416.7	27171.2	40442.7	30336.2	41032	8536.97	9996.59	8479.92	33908.7	33859.5	35388	28647.4	29429.2	25547.3	9235.86	7626.28	11726.2	62281	60761.1	53695.4	63060	89233.6	88934.6	84908.7	69276.7	67255.7	67510.5	72837.5	55632.8	32794.7	30995.1	32220.8	31947.3	31573.1	32288.8	32092.6	30825.2	32927.4
835	4-Acetamidophenol	1.19114e+07	1.13866e+07	1.1762e+07	8.6275e+06	7.8528e+06	1.15864e+07	8.14667e+06	9.11355e+06	8.61533e+06	1.62914e+07	1.67882e+07	1.50256e+07	7.79906e+06	9.08936e+06	8.40145e+06	7.96098e+06	8.04135e+06	6.83614e+06	1.55782e+07	1.48833e+07	1.39249e+07	1.2993e+07	1.19597e+07	1.27972e+07	5.26478e+06	3.71012e+06	4.5755e+06	6.06456e+06	3.56673e+06	4.99339e+06	8.27914e+06	8.7589e+06	9.10633e+06	8.44577e+06	8.89768e+06	8.78755e+06	8.55436e+06	8.24674e+06	9.01329e+06
836	Methyl cinnamate	1.48311e+07	1.57453e+07	1.52522e+07	1.20883e+07	1.37982e+07	1.27236e+07	7.50801e+06	8.41666e+06	8.16575e+06	1.31675e+07	1.30157e+07	1.31226e+07	1.21907e+07	1.35478e+07	1.24407e+07	1.06348e+07	9.75863e+06	1.12664e+07	1.86168e+07	1.99704e+07	1.88032e+07	1.301e+07	1.46707e+07	1.21167e+07	1.41665e+07	1.57357e+07	1.44426e+07	1.19145e+07	9.95806e+06	1.18056e+07	1.26458e+07	1.31168e+07	1.36495e+07	1.3179e+07	1.35963e+07	1.29873e+07	1.31308e+07	1.24874e+07	1.36401e+07
837	Naringin	599582	628040	734155	1.41435e+06	923143	990609	552192	386881	607488	391170	335396	609899	415259	351241	420178	343119	367085	455023	44389.6	31526.9	67554.5	442143	229549	273188	392405	570938	438323	362302	352712	296734	518039	286000	504677	436118	399708	448330	391848	433744	401722
838	Epitheaflagallin 3-O-gallate	276774	375265	322260	431279	548020	492096	391922	408696	522430	376641	409030	373766	538217	491885	368254	327209	346606	411138	71767.5	29480.9	107002	346273	367833	533280	451574	462040	473152	400038	509312	341878	338727	332510	299623	319940	297896	358775	299931	302105	360273
839	Protosappanin B	2.94168e+06	2.29767e+06	3.70862e+06	2.00658e+06	2.39095e+06	2.92062e+06	1.77677e+06	2.3044e+06	2.09966e+06	2.02288e+06	2.15253e+06	1.99811e+06	1.73914e+06	1.72124e+06	2.0787e+06	2.43046e+06	2.42607e+06	1.99081e+06	1.75128e+06	1.79989e+06	1.64522e+06	1.48079e+06	1.88975e+06	2.10983e+06	2.0885e+06	2.07372e+06	1.54927e+06	1.20915e+06	1.42e+06	1.50896e+06	2.3933e+06	1.57518e+06	1.85818e+06	1.74999e+06	1.78026e+06	2.17865e+06	1.72066e+06	1.97704e+06	1.88556e+06
840	Ethyl caffeate	1.90643e+06	3.26676e+06	2.69678e+06	1.53038e+06	2.39084e+06	1.61419e+06	2.81959e+06	3.70098e+06	3.28331e+06	3.03553e+06	2.64729e+06	3.93458e+06	1.29817e+06	2.37772e+06	3.12531e+06	2.56423e+06	3.84831e+06	5.33385e+06	4.29111e+06	9.76316e+06	1.14252e+07	4.19301e+06	3.00554e+06	4.6112e+06	1.88218e+06	3.32429e+06	3.90975e+06	3.7293e+06	3.85314e+06	6.20583e+06	3.08517e+06	3.02334e+06	3.12182e+06	2.99408e+06	3.30498e+06	2.84565e+06	3.06899e+06	3.10654e+06	3.0926e+06
841	Noreugenin	1.12231e+06	2.03284e+06	1.95762e+06	1.4057e+06	1.58103e+06	1.18669e+06	1.91194e+06	1.65468e+06	1.55811e+06	1.93414e+06	1.9101e+06	2.17822e+06	2.1613e+06	2.26906e+06	1.90022e+06	1.26175e+06	1.43062e+06	1.33245e+06	6.50808e+06	8.35789e+06	6.44945e+06	4.01611e+06	3.72407e+06	3.64524e+06	3.59721e+06	3.80091e+06	3.51581e+06	2.97199e+06	3.01752e+06	3.05683e+06	2.35699e+06	3.04291e+06	2.35301e+06	2.61825e+06	2.3485e+06	2.71323e+06	2.55439e+06	2.68207e+06	2.50851e+06
842	Hexylcinnamaldehyde	416670	344424	296240	470036	623036	695309	636139	627087	627340	395765	606386	462355	481948	649093	566915	686535	498964	562304	397048	336753	483015	451286	521697	565022	492372	526981	565986	470128	680017	572629	521320	368113	513000	524554	432700	504998	469615	449467	456138
843	Rotundine	1.44711e+06	1.50718e+06	1.31908e+06	1.15044e+06	948225	684407	1.28248e+06	1.81688e+06	1.70558e+06	1.42881e+06	1.282e+06	1.07155e+06	1.04877e+06	830668	879680	1.45854e+06	1.17697e+06	1.18231e+06	546418	739842	499138	1.15116e+06	1.01099e+06	1.06391e+06	937725	910593	734414	826442	926122	995466	1.20957e+06	877269	1.01265e+06	984292	1.08397e+06	901536	913754	1.10868e+06	1.07393e+06
844	Valerophenone	3.2741e+07	3.3735e+07	3.18186e+07	2.55545e+07	2.85877e+07	3.0539e+07	1.42877e+07	1.84478e+07	1.59863e+07	2.80449e+07	3.07532e+07	2.98914e+07	2.43051e+07	2.92706e+07	2.81932e+07	1.89746e+07	1.88695e+07	2.13696e+07	4.07282e+07	4.54556e+07	4.37228e+07	2.99414e+07	3.27242e+07	2.65044e+07	3.3071e+07	3.36678e+07	3.34254e+07	2.42138e+07	2.0743e+07	2.33305e+07	2.66309e+07	2.79504e+07	3.03042e+07	2.67532e+07	2.84025e+07	2.96582e+07	2.68002e+07	2.84102e+07	2.74124e+07
845	Piceatannol	4.02292e+07	5.5578e+07	4.70696e+07	5.63311e+07	5.81782e+07	4.37816e+07	6.32355e+07	6.53624e+07	6.5164e+07	4.73749e+07	4.83965e+07	4.827e+07	5.00325e+07	5.07455e+07	4.69332e+07	5.55342e+07	4.67466e+07	6.78364e+07	3.31733e+06	5.09857e+06	3.93521e+06	3.96592e+07	5.10939e+07	4.01182e+07	3.73552e+07	4.37512e+07	3.75409e+07	7.63571e+07	5.96508e+07	5.97332e+07	5.64952e+07	4.44893e+07	5.83234e+07	5.58421e+07	5.17061e+07	5.51876e+07	4.93358e+07	5.23889e+07	5.38544e+07
